# Supplementary material for: Crystal structure of poly[di­chlorido­(μ-2,5-di­carb­oxy­benzene-1,4-di­carboxyl­ato-κ2 O 1:O 4)bis­[μ-4′-(pyridin-3-yl)-4,2′:6′,4′′-terpyridine-κ2 N 1:N 4′]dizinc]
Source: Acta Crystallogr E Crystallogr Commun. 2016 Oct 28;72(Pt 11):1663–5. doi: 10.1107/S2056989016016285 (PMC5095857; doi:10.1107/S2056989016016285)
Supplement: Supplementary file 1 [file e-72-01663-sup1.cif]

##############################################################################
#                                                                            #
# This CIF contains the data in a paper accepted for publication in          #
# Acta Crystallographica Section E. It conforms to the requirements of       #
# Notes for Authors for Acta Crystallographica Section E, and has been       #
# peer reviewed under the auspices of the IUCr Commission on Journals.       #
#                                                                            #
# Full details of the Crystallographic Information File format               #
# are given in the paper "The Crystallographic Information File (CIF):       #
# a New Standard Archive File for Crystallography" by S. R. Hall, F. H.      #
# Allen and I. D. Brown [Acta Cryst. (1991), A47, 655-685].                  #
#                                                                            #
# The current version of the core CIF dictionary is obtainable from          #
# ftp://ftp.iucr.org/pub/cif_core.dic.                                       #
#                                                                            #
# Software is freely available for graphical display of the structure(s)     #
# in this CIF. For information consult the CIF software page                 #
# http://www.iucr.org/resources/cif/software.                                #
#                                                                            #
# This file may be used for bona fide research purposes within the           #
# scientific community so long as proper attribution is given to the journal # 
# article from which it was obtained.                                        #
#                                                                            #
##############################################################################
data_global
_audit_creation_method     'from SHELXL-97 with Word-Perfect Macro PRPKAPPA'
_journal_date_recd_electronic     2016-08-23
_journal_date_accepted     2016-10-13
_journal_name_full     'Acta Crystallographica, Section E'
_journal_year     2016
_journal_volume     72
_journal_issue     11
_journal_page_first     1663
_journal_page_last     1665
_journal_paper_category     GM
_journal_paper_doi     10.1107/S2056989016016285
_journal_coeditor_code     XU5893
_publ_contact_author_name     'Yu-peng Tian'
_publ_contact_author_address
;
Department of Chemistry
Key Laboratory of Functional Inorganic Materials Chemistry of Anhui Province
Anhui University
Hefei 230601
People's Republic of China
;
_publ_contact_author_email     yptian@ahu.com.cn
_publ_section_title
;\
Crystal structure of
poly[dichlorido(\m-2,5-dicarboxybenzene-1,4-dicarboxylato-\k^2^<i>O</i>^1^:\
<i>O</i>^4^)bis[\m-4'-(pyridin-3-yl)-4,2':6',4''-terpyridine-\
\k^2^<i>N</i>^1^:<i>N</i>^4'^]dizinc]
;
loop_
    _publ_author_name
    _publ_author_footnote
    _publ_author_address
    'Tian, Yue' .
;
Department of Chemistry,
Key Laboratory of Functional Inorganic Materials Chemistry of Anhui Province,
Anhui University, Hefei 230601, People's Republic of China
;
    'Xu, Sha-Sha' .
;
Department of Chemistry,
Key Laboratory of Functional Inorganic Materials Chemistry of Anhui Province,
Anhui University, Hefei 230601, People's Republic of China
;
    'Su, Jian' .
;
Department of Chemistry,
Key Laboratory of Functional Inorganic Materials Chemistry of Anhui Province,
Anhui University, Hefei 230601, People's Republic of China
;
    'Zhang, Yang' .
;
Department of Chemistry,
Key Laboratory of Functional Inorganic Materials Chemistry of Anhui Province,
Anhui University, Hefei 230601, People's Republic of China
;
    'Zhao, Shao-Shuai' .
;
Department of Chemistry,
Key Laboratory of Functional Inorganic Materials Chemistry of Anhui Province,
Anhui University, Hefei 230601, People's Republic of China
;
    'Tian, Yu-Peng' .
;
Department of Chemistry,
Key Laboratory of Functional Inorganic Materials Chemistry of Anhui Province,
Anhui University, Hefei 230601, People's Republic of China
;
_publ_section_synopsis
;
Both the 2,5-dicarboxybenzene-1,4-dicarboxylate dianions and
pyridyl-terpyridine ligands bridge the Zn^II^ atoms, forming a ladder-like
polymeric complex.
;
data_I
_database_code_depnum_ccdc_archive 'CCDC 1509671'
_audit_creation_method     SHELXL-97
_chemical_name_systematic
;\
Poly[dichlorido(\m-2,5-dicarboxybenzene-1,4-dicarboxylato-\k^2^<i>O</i>^1^:\
<i>O</i>^4^)bis[\m-4'-(pyridin-3-yl)-4,2':6',4''-terpyridine-\
\k^2^<i>N</i>^1^:<i>N</i>^4'^]dizinc]
;
_chemical_name_common     ?
_chemical_formula_moiety     'C25 H16 Cl N4 O4 Zn'
_chemical_formula_sum     'C25 H16 Cl N4 O4 Zn'
_chemical_formula_iupac     '[Zn2 (C10 H4 O8) Cl2 (C20 H14 N4)2]'
_chemical_formula_weight     537.24
_chemical_melting_point     ?
_symmetry_cell_setting     triclinic
_symmetry_space_group_name_H-M     'P -1'
_symmetry_space_group_name_Hall     '-P 1'
loop_
    _symmetry_equiv_pos_as_xyz
    'x, y, z'
    '-x, -y, -z'
_cell_length_a     8.6557(6)
_cell_length_b     12.1432(8)
_cell_length_c     12.5842(9)
_cell_angle_alpha     61.3960(10)
_cell_angle_beta     74.2160(10)
_cell_angle_gamma     75.4110(10)
_cell_volume     1105.83(13)
_cell_formula_units_Z     2
_cell_measurement_reflns_used     4113
_cell_measurement_theta_min     2.471
_cell_measurement_theta_max     26.779
_cell_measurement_temperature     296(2)
_exptl_crystal_description     'block'
_exptl_crystal_colour     'colorless'
_exptl_crystal_size_max     0.23
_exptl_crystal_size_mid     0.22
_exptl_crystal_size_min     0.17
_exptl_crystal_density_diffrn     1.613
_exptl_crystal_density_meas     ?
_exptl_crystal_density_method     'not measured'
_exptl_crystal_F_000     546
_exptl_absorpt_coefficient_mu     1.274
_exptl_absorpt_correction_type     multi-scan
_exptl_absorpt_process_details
;
(SADABS; Bruker, 2000)
;
_exptl_absorpt_correction_T_min     0.7582
_exptl_absorpt_correction_T_max     0.8125
_exptl_special_details     ?
_diffrn_ambient_temperature     296(2)
_diffrn_radiation_type     MoK\a
_diffrn_radiation_wavelength     0.71073
_diffrn_radiation_source     'fine-focus sealed tube'
_diffrn_radiation_monochromator     graphite
_diffrn_measurement_device_type     'Bruker SMART APEX CCD'
_diffrn_measurement_method     'phi and omega scans'
_diffrn_detector_area_resol_mean     ?
_diffrn_reflns_number     7896
_diffrn_reflns_av_R_equivalents     0.0179
_diffrn_reflns_av_sigmaI/netI     0.0270
_diffrn_reflns_theta_min     1.87
_diffrn_reflns_theta_max     25.00
_diffrn_reflns_theta_full     25.00
_diffrn_measured_fraction_theta_max     0.986
_diffrn_measured_fraction_theta_full     0.986
_diffrn_reflns_limit_h_min     -10
_diffrn_reflns_limit_h_max     10
_diffrn_reflns_limit_k_min     -14
_diffrn_reflns_limit_k_max     12
_diffrn_reflns_limit_l_min     -14
_diffrn_reflns_limit_l_max     14
_diffrn_standards_number     ?
_diffrn_standards_interval_count     ?
_diffrn_standards_interval_time     ?
_diffrn_standards_decay_%     ?
_refine_special_details
;
Refinement of F^2^ against ALL reflections. The weighted R-factor wR and
goodness of fit S are based on F^2^, conventional R-factors R are based on F,
with F set to zero for negative F^2^. The threshold expression of F^2^ >
2sigma(F^2^) is used only for calculating R-factors(gt) etc. and is not
relevant to the choice of reflections for refinement. R-factors based on F^2^
are statistically about twice as large as those based on F, and R- factors
based on ALL data will be even larger.
;
_reflns_number_total     3840
_reflns_number_gt     3435
_reflns_threshold_expression     >2sigma(I)
_refine_ls_structure_factor_coef     Fsqd
_refine_ls_matrix_type     full
_refine_ls_R_factor_all     0.0336
_refine_ls_R_factor_gt     0.0287
_refine_ls_wR_factor_gt     0.0772
_refine_ls_wR_factor_ref     0.0797
_refine_ls_goodness_of_fit_ref     1.067
_refine_ls_restrained_S_all     1.067
_refine_ls_number_reflns     3840
_refine_ls_number_parameters     317
_refine_ls_number_restraints     0
_refine_ls_hydrogen_treatment     constr
_refine_ls_weighting_scheme     calc
_refine_ls_weighting_details
         'calc w=1/[\s^2^(Fo^2^)+(0.0430P)^2^+0.4805P] where P=(Fo^2^+2Fc^2^)/3'
_atom_sites_solution_hydrogens     geom
_atom_sites_solution_primary     direct
_atom_sites_solution_secondary     difmap
_refine_ls_shift/su_max     0.001
_refine_ls_shift/su_mean     0.000
_refine_diff_density_max     0.317
_refine_diff_density_min     -0.267
_refine_ls_extinction_method     none
_refine_ls_extinction_coef     ?
loop_
    _atom_type_symbol
    _atom_type_description
    _atom_type_scat_dispersion_real
    _atom_type_scat_dispersion_imag
    _atom_type_scat_source
    'C' 'C' 0.0033 0.0016
                         'International Tables Vol C Tables 4.2.6.8 and 6.1.1.4'
    'H' 'H' 0.0000 0.0000
                         'International Tables Vol C Tables 4.2.6.8 and 6.1.1.4'
    'N' 'N' 0.0061 0.0033
                         'International Tables Vol C Tables 4.2.6.8 and 6.1.1.4'
    'O' 'O' 0.0106 0.0060
                         'International Tables Vol C Tables 4.2.6.8 and 6.1.1.4'
    'Zn' 'Zn' 0.2839 1.4301
                         'International Tables Vol C Tables 4.2.6.8 and 6.1.1.4'
    'Cl' 'Cl' 0.1484 0.1585
                         'International Tables Vol C Tables 4.2.6.8 and 6.1.1.4'
_computing_data_collection
;
SMART (Bruker, 2000)
;
_computing_cell_refinement
;
SAINT (Bruker, 2000)
;
_computing_data_reduction
;
SAINT (Bruker, 2000)
;
_computing_structure_solution
;
SHELXS97 (Sheldrick, 2008)
;
_computing_structure_refinement
;
SHELXL2013 (Sheldrick, 2015)
;
_computing_molecular_graphics
;
SHELXTL (Sheldrick, 2008)
;
_computing_publication_material
;
SHELXTL (Sheldrick, 2008)
;
loop_
    _atom_site_type_symbol
    _atom_site_label
    _atom_site_fract_x
    _atom_site_fract_y
    _atom_site_fract_z
    _atom_site_U_iso_or_equiv
    _atom_site_adp_type
    _atom_site_calc_flag
    _atom_site_refinement_flags
    _atom_site_occupancy
    _atom_site_symmetry_multiplicity
    _atom_site_disorder_assembly
    _atom_site_disorder_group
    C C1 0.3397(3) 0.4695(2) 0.8900(2) 0.0279(5) Uani d . 1 1 . .
    C C2 0.1613(3) 0.4839(2) 0.9422(2) 0.0218(5) Uani d . 1 1 . .
    C C3 0.1062(3) 0.3951(2) 1.0600(2) 0.0239(5) Uani d . 1 1 . .
    H H3 0.1774 0.3240 1.1002 0.029 Uiso calc R 1 1 . .
    C C4 -0.0533(3) 0.4105(2) 1.11919(19) 0.0219(5) Uani d . 1 1 . .
    C C5 -0.0971(3) 0.3173(2) 1.2513(2) 0.0306(6) Uani d . 1 1 . .
    C C6 0.6841(3) 0.8624(2) 0.5920(2) 0.0297(5) Uani d . 1 1 . .
    H H6 0.7535 0.8319 0.5380 0.036 Uiso calc R 1 1 . .
    C C7 0.6660(3) 0.9894(2) 0.5599(2) 0.0317(6) Uani d . 1 1 . .
    H H7 0.7220 1.0438 0.4860 0.038 Uiso calc R 1 1 . .
    C C8 0.5628(3) 1.0346(2) 0.6398(2) 0.0280(5) Uani d . 1 1 . .
    H H8 0.5457 1.1208 0.6186 0.034 Uiso calc R 1 1 . .
    C C9 0.4845(3) 0.9514(2) 0.7519(2) 0.0228(5) Uani d . 1 1 . .
    C C10 0.5101(3) 0.8245(2) 0.7761(2) 0.0269(5) Uani d . 1 1 . .
    H H10 0.4580 0.7676 0.8505 0.032 Uiso calc R 1 1 . .
    C C11 0.3721(3) 0.9962(2) 0.8406(2) 0.0234(5) Uani d . 1 1 . .
    C C12 0.2691(3) 1.1105(2) 0.7983(2) 0.0259(5) Uani d . 1 1 . .
    H H12 0.2725 1.1608 0.7143 0.031 Uiso calc R 1 1 . .
    C C13 0.1608(3) 1.1490(2) 0.8828(2) 0.0236(5) Uani d . 1 1 . .
    C C14 0.2517(3) 0.9694(2) 1.0459(2) 0.0230(5) Uani d . 1 1 . .
    C C15 0.3640(3) 0.9256(2) 0.9672(2) 0.0254(5) Uani d . 1 1 . .
    H H15 0.4331 0.8497 0.9987 0.030 Uiso calc R 1 1 . .
    C C16 0.0390(3) 1.2655(2) 0.8443(2) 0.0237(5) Uani d . 1 1 . .
    C C17 0.0453(3) 1.3573(2) 0.7232(2) 0.0303(6) Uani d . 1 1 . .
    H H17 0.1331 1.3513 0.6632 0.036 Uiso calc R 1 1 . .
    C C18 -0.0777(3) 1.4565(2) 0.6922(2) 0.0299(6) Uani d . 1 1 . .
    H H18 -0.0715 1.5165 0.6104 0.036 Uiso calc R 1 1 . .
    C C19 -0.2098(3) 1.3857(2) 0.8926(2) 0.0251(5) Uani d . 1 1 . .
    H H19 -0.2965 1.3958 0.9514 0.030 Uiso calc R 1 1 . .
    C C20 -0.0910(3) 1.2841(2) 0.9303(2) 0.0254(5) Uani d . 1 1 . .
    H H20 -0.0971 1.2276 1.0133 0.030 Uiso calc R 1 1 . .
    C C21 0.2301(3) 0.8971(2) 1.1827(2) 0.0239(5) Uani d . 1 1 . .
    C C22 0.1156(3) 0.9462(3) 1.2565(2) 0.0334(6) Uani d . 1 1 . .
    H H22 0.0533 1.0248 1.2213 0.040 Uiso calc R 1 1 . .
    C C23 0.0956(3) 0.8769(3) 1.3826(2) 0.0374(6) Uani d . 1 1 . .
    H H23 0.0199 0.9115 1.4309 0.045 Uiso calc R 1 1 . .
    C C24 0.2886(3) 0.7152(2) 1.3680(2) 0.0331(6) Uani d . 1 1 . .
    H H24 0.3473 0.6355 1.4060 0.040 Uiso calc R 1 1 . .
    C C25 0.3188(3) 0.7786(2) 1.2413(2) 0.0283(5) Uani d . 1 1 . .
    H H25 0.3975 0.7426 1.1955 0.034 Uiso calc R 1 1 . .
    Cl Cl1 0.60963(8) 0.63418(6) 0.52615(5) 0.03639(17) Uani d . 1 1 . .
    N N1 0.6063(2) 0.78037(18) 0.69741(18) 0.0272(4) Uani d . 1 1 . .
    N N2 0.1514(2) 1.07932(18) 1.00421(17) 0.0252(4) Uani d . 1 1 . .
    N N3 -0.2072(2) 1.47156(17) 0.77436(17) 0.0234(4) Uani d . 1 1 . .
    N N4 0.1792(3) 0.7629(2) 1.43877(18) 0.0352(5) Uani d . 1 1 . .
    O O1 0.4167(2) 0.36497(18) 0.9094(2) 0.0572(6) Uani d . 1 1 . .
    O O2 0.3980(2) 0.57395(16) 0.83257(16) 0.0351(4) Uani d . 1 1 . .
    O O3 -0.1565(3) 0.37407(17) 1.32170(15) 0.0459(5) Uani d . 1 1 . .
    H H3A -0.1605 0.3216 1.3939 0.069 Uiso calc R 1 1 . .
    O O4 -0.0721(4) 0.20509(19) 1.2873(2) 0.0792(9) Uani d . 1 1 . .
    Zn Zn1 0.59827(3) 0.60234(2) 0.71763(2) 0.02356(10) Uani d . 1 1 . .
loop_
    _atom_site_aniso_label
    _atom_site_aniso_U_11
    _atom_site_aniso_U_22
    _atom_site_aniso_U_33
    _atom_site_aniso_U_12
    _atom_site_aniso_U_13
    _atom_site_aniso_U_23
    C1 0.0224(12) 0.0315(14) 0.0246(12) -0.0014(11) 0.0023(10) -0.0128(11)
    C2 0.0208(11) 0.0233(12) 0.0210(11) -0.0041(9) 0.0016(9) -0.0117(10)
    C3 0.0225(12) 0.0239(12) 0.0212(11) -0.0017(9) -0.0032(9) -0.0078(10)
    C4 0.0236(12) 0.0216(12) 0.0177(11) -0.0052(9) 0.0018(9) -0.0085(9)
    C5 0.0269(13) 0.0289(14) 0.0248(12) -0.0014(10) 0.0015(10) -0.0074(11)
    C6 0.0296(13) 0.0293(13) 0.0285(12) -0.0070(10) 0.0075(10) -0.0167(11)
    C7 0.0355(14) 0.0297(14) 0.0254(12) -0.0126(11) 0.0064(10) -0.0110(11)
    C8 0.0319(13) 0.0198(12) 0.0285(12) -0.0032(10) -0.0028(10) -0.0094(10)
    C9 0.0232(12) 0.0207(12) 0.0222(11) 0.0001(9) -0.0041(9) -0.0092(10)
    C10 0.0277(13) 0.0223(12) 0.0221(11) -0.0024(10) 0.0034(10) -0.0077(10)
    C11 0.0247(12) 0.0220(12) 0.0228(11) -0.0017(9) -0.0027(9) -0.0109(10)
    C12 0.0284(13) 0.0235(12) 0.0185(11) 0.0001(10) -0.0017(9) -0.0065(10)
    C13 0.0244(12) 0.0206(12) 0.0217(11) 0.0007(9) -0.0044(9) -0.0078(9)
    C14 0.0242(12) 0.0199(12) 0.0228(11) 0.0002(9) -0.0046(9) -0.0093(10)
    C15 0.0259(12) 0.0197(12) 0.0243(12) 0.0030(9) -0.0051(10) -0.0075(10)
    C16 0.0240(12) 0.0212(12) 0.0244(11) -0.0009(9) -0.0039(9) -0.0102(10)
    C17 0.0240(12) 0.0294(13) 0.0234(12) 0.0045(10) 0.0034(10) -0.0085(10)
    C18 0.0290(13) 0.0254(13) 0.0229(12) 0.0027(10) -0.0004(10) -0.0063(10)
    C19 0.0228(12) 0.0279(13) 0.0235(11) -0.0026(10) 0.0026(9) -0.0145(10)
    C20 0.0301(13) 0.0227(12) 0.0207(11) -0.0015(10) -0.0042(10) -0.0088(10)
    C21 0.0255(12) 0.0231(12) 0.0216(11) -0.0030(9) -0.0043(9) -0.0089(10)
    C22 0.0314(14) 0.0353(15) 0.0274(13) 0.0053(11) -0.0047(11) -0.0142(11)
    C23 0.0309(14) 0.0513(17) 0.0277(13) -0.0027(12) 0.0020(11) -0.0207(13)
    C24 0.0459(16) 0.0254(13) 0.0254(12) -0.0056(11) -0.0115(11) -0.0062(11)
    C25 0.0338(13) 0.0264(13) 0.0236(12) 0.0003(10) -0.0055(10) -0.0122(10)
    Cl1 0.0431(4) 0.0347(4) 0.0254(3) 0.0005(3) -0.0060(3) -0.0116(3)
    N1 0.0283(11) 0.0197(10) 0.0263(10) -0.0008(8) 0.0023(8) -0.0094(8)
    N2 0.0246(10) 0.0228(10) 0.0229(10) 0.0026(8) -0.0027(8) -0.0096(8)
    N3 0.0216(10) 0.0211(10) 0.0236(10) 0.0011(8) -0.0020(8) -0.0098(8)
    N4 0.0430(13) 0.0395(13) 0.0204(10) -0.0138(11) -0.0020(9) -0.0092(10)
    O1 0.0329(11) 0.0332(11) 0.0777(15) 0.0026(9) 0.0135(10) -0.0184(11)
    O2 0.0243(9) 0.0326(10) 0.0384(10) -0.0087(8) 0.0103(8) -0.0140(8)
    O3 0.0776(15) 0.0351(11) 0.0173(8) -0.0151(10) 0.0021(9) -0.0076(8)
    O4 0.125(2) 0.0231(12) 0.0391(12) 0.0033(12) 0.0276(13) -0.0023(9)
    Zn1 0.02041(16) 0.01912(16) 0.02327(15) 0.00026(10) 0.00197(11) -0.00766(11)
_geom_special_details
;
 All esds (except the esd in the dihedral angle between two l.s. planes)
 are estimated using the full covariance matrix.  The cell esds are taken
 into account individually in the estimation of esds in distances, angles
 and torsion angles; correlations between esds in cell parameters are only
 used when they are defined by crystal symmetry.  An approximate (isotropic)
 treatment of cell esds is used for estimating esds involving l.s. planes.
;
loop_
    _geom_bond_atom_site_label_1
    _geom_bond_atom_site_label_2
    _geom_bond_site_symmetry_2
    _geom_bond_distance
    _geom_bond_publ_flag
    C1 O1 . 1.217(3) ?
    C1 O2 . 1.277(3) ?
    C1 C2 . 1.507(3) ?
    C2 C3 . 1.389(3) ?
    C2 C4 2_567 1.399(3) ?
    C3 C4 . 1.393(3) ?
    C3 H3 . 0.9300 ?
    C4 C2 2_567 1.399(3) ?
    C4 C5 . 1.503(3) ?
    C5 O4 . 1.192(3) ?
    C5 O3 . 1.298(3) ?
    C6 N1 . 1.339(3) ?
    C6 C7 . 1.372(3) ?
    C6 H6 . 0.9300 ?
    C7 C8 . 1.379(3) ?
    C7 H7 . 0.9300 ?
    C8 C9 . 1.390(3) ?
    C8 H8 . 0.9300 ?
    C9 C10 . 1.389(3) ?
    C9 C11 . 1.488(3) ?
    C10 N1 . 1.341(3) ?
    C10 H10 . 0.9300 ?
    C11 C12 . 1.390(3) ?
    C11 C15 . 1.392(3) ?
    C12 C13 . 1.393(3) ?
    C12 H12 . 0.9300 ?
    C13 N2 . 1.336(3) ?
    C13 C16 . 1.490(3) ?
    C14 N2 . 1.343(3) ?
    C14 C15 . 1.389(3) ?
    C14 C21 . 1.493(3) ?
    C15 H15 . 0.9300 ?
    C16 C20 . 1.390(3) ?
    C16 C17 . 1.389(3) ?
    C17 C18 . 1.366(3) ?
    C17 H17 . 0.9300 ?
    C18 N3 . 1.344(3) ?
    C18 H18 . 0.9300 ?
    C19 N3 . 1.345(3) ?
    C19 C20 . 1.368(3) ?
    C19 H19 . 0.9300 ?
    C20 H20 . 0.9300 ?
    C21 C22 . 1.390(3) ?
    C21 C25 . 1.392(3) ?
    C22 C23 . 1.379(3) ?
    C22 H22 . 0.9300 ?
    C23 N4 . 1.333(3) ?
    C23 H23 . 0.9300 ?
    C24 N4 . 1.336(3) ?
    C24 C25 . 1.379(3) ?
    C24 H24 . 0.9300 ?
    C25 H25 . 0.9300 ?
    Zn1 Cl1 . 2.2278(7) y
    Zn1 N1 . 2.070(2) y
    Zn1 O2 . 1.9171(16) y
    Zn1 N3 1_645 2.0217(18) y
    O3 H3A . 0.8200 ?
loop_
    _geom_angle_atom_site_label_1
    _geom_angle_atom_site_label_2
    _geom_angle_atom_site_label_3
    _geom_angle_site_symmetry_1
    _geom_angle_site_symmetry_3
    _geom_angle
    _geom_angle_publ_flag
    O1 C1 O2 . . 125.8(2) ?
    O1 C1 C2 . . 120.4(2) ?
    O2 C1 C2 . . 113.6(2) ?
    C3 C2 C4 . 2_567 119.3(2) ?
    C3 C2 C1 . . 118.5(2) ?
    C4 C2 C1 2_567 . 122.0(2) ?
    C2 C3 C4 . . 121.4(2) ?
    C2 C3 H3 . . 119.3 ?
    C4 C3 H3 . . 119.3 ?
    C3 C4 C2 . 2_567 119.3(2) ?
    C3 C4 C5 . . 117.6(2) ?
    C2 C4 C5 2_567 . 122.9(2) ?
    O4 C5 O3 . . 124.4(2) ?
    O4 C5 C4 . . 124.0(2) ?
    O3 C5 C4 . . 111.4(2) ?
    N1 C6 C7 . . 122.9(2) ?
    N1 C6 H6 . . 118.5 ?
    C7 C6 H6 . . 118.5 ?
    C6 C7 C8 . . 118.5(2) ?
    C6 C7 H7 . . 120.7 ?
    C8 C7 H7 . . 120.7 ?
    C7 C8 C9 . . 120.0(2) ?
    C7 C8 H8 . . 120.0 ?
    C9 C8 H8 . . 120.0 ?
    C8 C9 C10 . . 117.3(2) ?
    C8 C9 C11 . . 121.7(2) ?
    C10 C9 C11 . . 121.0(2) ?
    N1 C10 C9 . . 123.1(2) ?
    N1 C10 H10 . . 118.5 ?
    C9 C10 H10 . . 118.5 ?
    C12 C11 C15 . . 118.0(2) ?
    C12 C11 C9 . . 120.2(2) ?
    C15 C11 C9 . . 121.8(2) ?
    C11 C12 C13 . . 119.4(2) ?
    C11 C12 H12 . . 120.3 ?
    C13 C12 H12 . . 120.3 ?
    N2 C13 C12 . . 122.3(2) ?
    N2 C13 C16 . . 115.34(19) ?
    C12 C13 C16 . . 122.25(19) ?
    N2 C14 C15 . . 122.2(2) ?
    N2 C14 C21 . . 114.85(19) ?
    C15 C14 C21 . . 122.9(2) ?
    C11 C15 C14 . . 119.4(2) ?
    C11 C15 H15 . . 120.3 ?
    C14 C15 H15 . . 120.3 ?
    C20 C16 C17 . . 117.0(2) ?
    C20 C16 C13 . . 120.1(2) ?
    C17 C16 C13 . . 122.8(2) ?
    C18 C17 C16 . . 119.9(2) ?
    C18 C17 H17 . . 120.1 ?
    C16 C17 H17 . . 120.1 ?
    N3 C18 C17 . . 123.1(2) ?
    N3 C18 H18 . . 118.4 ?
    C17 C18 H18 . . 118.4 ?
    N3 C19 C20 . . 123.1(2) ?
    N3 C19 H19 . . 118.5 ?
    C20 C19 H19 . . 118.5 ?
    C19 C20 C16 . . 119.8(2) ?
    C19 C20 H20 . . 120.1 ?
    C16 C20 H20 . . 120.1 ?
    C22 C21 C25 . . 117.5(2) ?
    C22 C21 C14 . . 120.1(2) ?
    C25 C21 C14 . . 122.4(2) ?
    C23 C22 C21 . . 119.2(2) ?
    C23 C22 H22 . . 120.4 ?
    C21 C22 H22 . . 120.4 ?
    N4 C23 C22 . . 123.4(2) ?
    N4 C23 H23 . . 118.3 ?
    C22 C23 H23 . . 118.3 ?
    N4 C24 C25 . . 123.1(2) ?
    N4 C24 H24 . . 118.4 ?
    C25 C24 H24 . . 118.4 ?
    C24 C25 C21 . . 119.3(2) ?
    C24 C25 H25 . . 120.4 ?
    C21 C25 H25 . . 120.4 ?
    C6 N1 C10 . . 118.1(2) ?
    C6 N1 Zn1 . . 119.29(16) ?
    C10 N1 Zn1 . . 121.30(16) ?
    C13 N2 C14 . . 118.72(19) ?
    C18 N3 C19 . . 116.97(19) ?
    C18 N3 Zn1 . 1_465 120.55(15) ?
    C19 N3 Zn1 . 1_465 121.90(15) ?
    C23 N4 C24 . . 117.5(2) ?
    C1 O2 Zn1 . . 125.37(16) ?
    C5 O3 H3A . . 109.5 ?
    O2 Zn1 N3 . 1_645 115.73(8) ?
    O2 Zn1 N1 . . 97.21(8) ?
    N3 Zn1 N1 1_645 . 115.16(8) ?
    O2 Zn1 Cl1 . . 119.86(6) ?
    N3 Zn1 Cl1 1_645 . 104.98(6) ?
    N1 Zn1 Cl1 . . 103.51(6) ?
loop_
    _geom_torsion_atom_site_label_1
    _geom_torsion_atom_site_label_2
    _geom_torsion_atom_site_label_3
    _geom_torsion_atom_site_label_4
    _geom_torsion_site_symmetry_1
    _geom_torsion_site_symmetry_2
    _geom_torsion_site_symmetry_3
    _geom_torsion_site_symmetry_4
    _geom_torsion
    _geom_torsion_publ_flag
    O1 C1 C2 C3 . . . . 38.5(3) ?
    O2 C1 C2 C3 . . . . -137.7(2) ?
    O1 C1 C2 C4 . . . 2_567 -147.7(3) ?
    O2 C1 C2 C4 . . . 2_567 36.1(3) ?
    C4 C2 C3 C4 2_567 . . . -1.3(4) ?
    C1 C2 C3 C4 . . . . 172.7(2) ?
    C2 C3 C4 C2 . . . 2_567 1.3(4) ?
    C2 C3 C4 C5 . . . . -173.6(2) ?
    C3 C4 C5 O4 . . . . -53.0(4) ?
    C2 C4 C5 O4 2_567 . . . 132.3(3) ?
    C3 C4 C5 O3 . . . . 123.2(2) ?
    C2 C4 C5 O3 2_567 . . . -51.5(3) ?
    N1 C6 C7 C8 . . . . -0.1(4) ?
    C6 C7 C8 C9 . . . . 2.3(4) ?
    C7 C8 C9 C10 . . . . -2.5(3) ?
    C7 C8 C9 C11 . . . . -179.9(2) ?
    C8 C9 C10 N1 . . . . 0.5(4) ?
    C11 C9 C10 N1 . . . . 177.9(2) ?
    C8 C9 C11 C12 . . . . 38.0(3) ?
    C10 C9 C11 C12 . . . . -139.3(2) ?
    C8 C9 C11 C15 . . . . -143.1(2) ?
    C10 C9 C11 C15 . . . . 39.5(3) ?
    C15 C11 C12 C13 . . . . -1.1(3) ?
    C9 C11 C12 C13 . . . . 177.8(2) ?
    C11 C12 C13 N2 . . . . -0.3(4) ?
    C11 C12 C13 C16 . . . . -175.5(2) ?
    C12 C11 C15 C14 . . . . 1.7(3) ?
    C9 C11 C15 C14 . . . . -177.2(2) ?
    N2 C14 C15 C11 . . . . -1.0(4) ?
    C21 C14 C15 C11 . . . . 177.4(2) ?
    N2 C13 C16 C20 . . . . -11.3(3) ?
    C12 C13 C16 C20 . . . . 164.2(2) ?
    N2 C13 C16 C17 . . . . 170.8(2) ?
    C12 C13 C16 C17 . . . . -13.7(4) ?
    C20 C16 C17 C18 . . . . -3.6(4) ?
    C13 C16 C17 C18 . . . . 174.4(2) ?
    C16 C17 C18 N3 . . . . 0.7(4) ?
    N3 C19 C20 C16 . . . . -0.8(4) ?
    C17 C16 C20 C19 . . . . 3.6(3) ?
    C13 C16 C20 C19 . . . . -174.3(2) ?
    N2 C14 C21 C22 . . . . -1.5(3) ?
    C15 C14 C21 C22 . . . . 180.0(2) ?
    N2 C14 C21 C25 . . . . 177.0(2) ?
    C15 C14 C21 C25 . . . . -1.6(4) ?
    C25 C21 C22 C23 . . . . 0.3(4) ?
    C14 C21 C22 C23 . . . . 178.9(2) ?
    C21 C22 C23 N4 . . . . -1.1(4) ?
    N4 C24 C25 C21 . . . . -1.2(4) ?
    C22 C21 C25 C24 . . . . 0.7(4) ?
    C14 C21 C25 C24 . . . . -177.8(2) ?
    C7 C6 N1 C10 . . . . -1.8(4) ?
    C7 C6 N1 Zn1 . . . . 165.3(2) ?
    C9 C10 N1 C6 . . . . 1.6(4) ?
    C9 C10 N1 Zn1 . . . . -165.17(18) ?
    C12 C13 N2 C14 . . . . 1.0(4) ?
    C16 C13 N2 C14 . . . . 176.5(2) ?
    C15 C14 N2 C13 . . . . -0.4(3) ?
    C21 C14 N2 C13 . . . . -178.9(2) ?
    C17 C18 N3 C19 . . . . 2.2(4) ?
    C17 C18 N3 Zn1 . . . 1_465 -169.2(2) ?
    C20 C19 N3 C18 . . . . -2.1(3) ?
    C20 C19 N3 Zn1 . . . 1_465 169.18(18) ?
    C22 C23 N4 C24 . . . . 0.7(4) ?
    C25 C24 N4 C23 . . . . 0.4(4) ?
    O1 C1 O2 Zn1 . . . . 22.1(4) ?
    C2 C1 O2 Zn1 . . . . -161.85(15) ?
    C1 O2 Zn1 N3 . . . 1_645 -49.0(2) ?
    C1 O2 Zn1 N1 . . . . -171.5(2) ?
    C1 O2 Zn1 Cl1 . . . . 78.4(2) ?
    C6 N1 Zn1 O2 . . . . -152.28(19) ?
    C10 N1 Zn1 O2 . . . . 14.38(19) ?
    C6 N1 Zn1 N3 . . . 1_645 84.84(19) ?
    C10 N1 Zn1 N3 . . . 1_645 -108.50(18) ?
    C6 N1 Zn1 Cl1 . . . . -29.16(19) ?
    C10 N1 Zn1 Cl1 . . . . 137.50(17) ?
loop_
    _geom_hbond_atom_site_label_D
    _geom_hbond_atom_site_label_H
    _geom_hbond_atom_site_label_A
    _geom_hbond_site_symmetry_A
    _geom_hbond_distance_DH
    _geom_hbond_distance_HA
    _geom_hbond_distance_DA
    _geom_hbond_angle_DHA
    O3 H3A N4 2_568 0.82 1.83 2.633(3) 167
    C15 H15 O1 2_667 0.93 2.46 3.383(3) 172
    C17 H17 Cl1 2_676 0.93 2.75 3.678(3) 173
    C22 H22 O4 1_565 0.93 2.59 3.305(4) 134
    C25 H25 O1 2_667 0.93 2.34 3.267(3) 175
_iucr_refine_instructions_details
;
TITL a in P-1
CELL 0.71073   8.6557  12.1432  12.5842  61.396  74.216  75.411
ZERR   2.00   0.0006   0.0008   0.0009   0.001   0.001   0.001
LATT 1
SFAC C  H  N  O  Zn Cl
UNIT 50 32 8 8 2 2
L.S. 8
BOND $H
FMAP 2
omit 0 50
PLAN 20
acta 50
conf
size 0.22 0.17 0.23
FREE Zn1  N3
TEMP 23.000
WGHT    0.043000    0.480500
FVAR       0.16526
C1    1    0.339749    0.469522    0.889985    11.00000    0.02245    0.03145 =
         0.02462   -0.01275    0.00227   -0.00138
C2    1    0.161264    0.483859    0.942242    11.00000    0.02077    0.02326 =
         0.02096   -0.01171    0.00162   -0.00407
C3    1    0.106236    0.395143    1.060036    11.00000    0.02248    0.02391 =
         0.02115   -0.00782   -0.00318   -0.00165
AFIX  43
H3    2    0.177429    0.324002    1.100236    11.00000   -1.20000
AFIX   0
C4    1   -0.053289    0.410500    1.119188    11.00000    0.02359    0.02162 =
         0.01770   -0.00847    0.00176   -0.00518
C5    1   -0.097125    0.317258    1.251257    11.00000    0.02689    0.02887 =
         0.02483   -0.00743    0.00150   -0.00141
C6    1    0.684075    0.862391    0.591968    11.00000    0.02957    0.02931 =
         0.02855   -0.01672    0.00750   -0.00697
AFIX  43
H6    2    0.753455    0.831943    0.538022    11.00000   -1.20000
AFIX   0
C7    1    0.665950    0.989404    0.559935    11.00000    0.03552    0.02970 =
         0.02537   -0.01098    0.00638   -0.01256
AFIX  43
H7    2    0.721978    1.043806    0.485980    11.00000   -1.20000
AFIX   0
C8    1    0.562845    1.034593    0.639804    11.00000    0.03192    0.01983 =
         0.02851   -0.00936   -0.00277   -0.00321
AFIX  43
H8    2    0.545708    1.120791    0.618640    11.00000   -1.20000
AFIX   0
C9    1    0.484541    0.951359    0.751912    11.00000    0.02320    0.02073 =
         0.02224   -0.00924   -0.00409    0.00007
C10   1    0.510102    0.824545    0.776140    11.00000    0.02768    0.02230 =
         0.02209   -0.00773    0.00344   -0.00236
AFIX  43
H10   2    0.458018    0.767577    0.850474    11.00000   -1.20000
AFIX   0
C11   1    0.372081    0.996230    0.840650    11.00000    0.02466    0.02201 =
         0.02281   -0.01094   -0.00273   -0.00170
C12   1    0.269123    1.110499    0.798294    11.00000    0.02842    0.02346 =
         0.01849   -0.00652   -0.00174    0.00009
AFIX  43
H12   2    0.272503    1.160822    0.714318    11.00000   -1.20000
AFIX   0
C13   1    0.160789    1.148979    0.882793    11.00000    0.02440    0.02058 =
         0.02167   -0.00779   -0.00442    0.00068
C14   1    0.251725    0.969400    1.045890    11.00000    0.02424    0.01992 =
         0.02281   -0.00931   -0.00460    0.00021
C15   1    0.363974    0.925565    0.967167    11.00000    0.02586    0.01966 =
         0.02431   -0.00747   -0.00508    0.00303
AFIX  43
H15   2    0.433055    0.849723    0.998691    11.00000   -1.20000
AFIX   0
C16   1    0.038967    1.265506    0.844310    11.00000    0.02400    0.02121 =
         0.02438   -0.01022   -0.00389   -0.00085
C17   1    0.045278    1.357343    0.723166    11.00000    0.02403    0.02943 =
         0.02341   -0.00851    0.00342    0.00452
AFIX  43
H17   2    0.133096    1.351338    0.663227    11.00000   -1.20000
AFIX   0
C18   1   -0.077697    1.456513    0.692176    11.00000    0.02904    0.02541 =
         0.02287   -0.00629   -0.00040    0.00268
AFIX  43
H18   2   -0.071514    1.516455    0.610355    11.00000   -1.20000
AFIX   0
C19   1   -0.209805    1.385661    0.892589    11.00000    0.02280    0.02786 =
         0.02349   -0.01450    0.00265   -0.00264
AFIX  43
H19   2   -0.296462    1.395831    0.951430    11.00000   -1.20000
AFIX   0
C20   1   -0.090961    1.284061    0.930338    11.00000    0.03006    0.02273 =
         0.02069   -0.00877   -0.00420   -0.00152
AFIX  43
H20   2   -0.097094    1.227620    1.013263    11.00000   -1.20000
AFIX   0
C21   1    0.230134    0.897094    1.182666    11.00000    0.02547    0.02311 =
         0.02164   -0.00891   -0.00433   -0.00301
C22   1    0.115621    0.946196    1.256500    11.00000    0.03141    0.03531 =
         0.02743   -0.01419   -0.00474    0.00527
AFIX  43
H22   2    0.053274    1.024839    1.221274    11.00000   -1.20000
AFIX   0
C23   1    0.095615    0.876887    1.382568    11.00000    0.03088    0.05125 =
         0.02774   -0.02071    0.00196   -0.00272
AFIX  43
H23   2    0.019881    0.911476    1.430890    11.00000   -1.20000
AFIX   0
C24   1    0.288643    0.715226    1.367985    11.00000    0.04586    0.02541 =
         0.02543   -0.00617   -0.01149   -0.00558
AFIX  43
H24   2    0.347310    0.635496    1.405950    11.00000   -1.20000
AFIX   0
C25   1    0.318808    0.778614    1.241268    11.00000    0.03381    0.02636 =
         0.02361   -0.01224   -0.00548    0.00027
AFIX  43
H25   2    0.397514    0.742605    1.195483    11.00000   -1.20000
AFIX   0
CL1   6    0.609632    0.634181    0.526151    11.00000    0.04305    0.03473 =
         0.02540   -0.01155   -0.00597    0.00054
N1    3    0.606339    0.780368    0.697407    11.00000    0.02830    0.01970 =
         0.02629   -0.00943    0.00230   -0.00082
N2    3    0.151405    1.079320    1.004208    11.00000    0.02456    0.02281 =
         0.02290   -0.00958   -0.00272    0.00262
N3    3   -0.207237    1.471563    0.774357    11.00000    0.02165    0.02113 =
         0.02364   -0.00985   -0.00200    0.00110
N4    3    0.179168    0.762908    1.438769    11.00000    0.04299    0.03949 =
         0.02041   -0.00922   -0.00203   -0.01379
O1    4    0.416720    0.364970    0.909416    11.00000    0.03289    0.03325 =
         0.07775   -0.01841    0.01346    0.00264
O2    4    0.398018    0.573949    0.832574    11.00000    0.02434    0.03260 =
         0.03844   -0.01399    0.01035   -0.00873
O3    4   -0.156520    0.374075    1.321700    11.00000    0.07757    0.03509 =
         0.01726   -0.00762    0.00212   -0.01511
AFIX 147
H3A   2   -0.160480    0.321632    1.393908    11.00000   -1.50000
AFIX   0
O4    4   -0.072059    0.205086    1.287265    11.00000    0.12457    0.02311 =
         0.03906   -0.00232    0.02755    0.00330
ZN1   5    0.598269    0.602339    0.717626    11.00000    0.02041    0.01912 =
         0.02327   -0.00766    0.00197    0.00026
HKLF 4
REM  a in P-1
REM R1 =  0.0287 for   3435 Fo > 4sig(Fo)  and  0.0336 for all   3840 data
REM    317 parameters refined using      0 restraints
END
WGHT      0.0424      0.4228
REM Highest difference peak  0.317,  deepest hole -0.267,  1-sigma level  0.057
;
