# Supplementary material for: Crystal structure of poly[di­chlorido­(μ-2,5-di­carb­oxy­benzene-1,4-di­carboxyl­ato-κ2 O 1:O 4)bis­[μ-4′-(pyridin-3-yl)-4,2′:6′,4′′-terpyridine-κ2 N 1:N 4′]dizinc]
Source: Acta Crystallogr E Crystallogr Commun. 2016 Oct 28;72(Pt 11):1663–5. doi: 10.1107/S2056989016016285 (PMC5095857; doi:10.1107/S2056989016016285)
Supplement: Supplementary file 2 [file e-72-01663-Isup2.hkl]

# 
# h,k,l, Fc-squared, Fo-squared, sigma(Fo-squared) and status flag 
# 
data_I
_shelx_title ' a in P-1' 
_shelx_refln_list_code          4 
_shelx_F_calc_maximum      194.82 
_exptl_crystal_F_000       546.00 
_reflns_d_resolution_high  0.8409 
 
loop_ 
 _symmetry_equiv_pos_as_xyz 
 'x, y, z' 
 '-x, -y, -z' 
 
_cell_length_a     8.6557 
_cell_length_b    12.1432 
_cell_length_c    12.5842 
_cell_angle_alpha  61.396 
_cell_angle_beta   74.216 
_cell_angle_gamma  75.411 
 
_shelx_F_squared_multiplier     1.000 
 
loop_ 
 _refln_index_h 
 _refln_index_k 
 _refln_index_l 
 _refln_F_squared_calc 
 _refln_F_squared_meas 
 _refln_F_squared_sigma 
 _refln_observed_status 
   1   0   0     1503.97     1589.97     17.73 o 
   2   0   0      131.10      136.44      4.03 o 
   3   0   0      121.32      127.15      4.53 o 
   4   0   0     7614.83     7834.50    128.52 o 
   5   0   0     2050.98     1980.35     32.41 o 
   6   0   0     1452.52     1415.23     18.99 o 
   7   0   0        1.45        0.26      2.67 o 
   8   0   0       59.33       65.18      9.89 o 
   9   0   0      521.78      504.93     23.07 o 
  -9   1   0      210.01      225.19     16.11 o 
  -8   1   0     1328.51     1344.89     36.62 o 
  -7   1   0      332.48      349.03      9.51 o 
  -6   1   0     2465.09     2477.99     28.88 o 
  -5   1   0     3210.71     3137.04     40.26 o 
  -4   1   0      402.07      421.88      9.57 o 
  -3   1   0      630.73      653.26     15.38 o 
  -2   1   0    12775.92    12977.56    137.71 o 
  -1   1   0       33.16       26.73      1.45 o 
   0   1   0     2435.36     2503.85     21.87 o 
   1   1   0       90.69       92.01      1.91 o 
   2   1   0     3214.73     3357.48     36.74 o 
   3   1   0     2734.98     2750.47     32.20 o 
   4   1   0     6184.39     6284.76    100.10 o 
   5   1   0     2834.27     2782.35     29.52 o 
   6   1   0      222.63      218.88      7.61 o 
   7   1   0      168.00      179.38     12.63 o 
   8   1   0      532.82      574.87     23.07 o 
   9   1   0      212.48      224.45     16.11 o 
  -8   2   0       86.61      102.52      8.29 o 
  -7   2   0     1006.18     1029.30     17.12 o 
  -6   2   0      793.80      798.36     33.69 o 
  -5   2   0       46.84       38.32      5.86 o 
  -4   2   0      116.37      100.64      4.19 o 
  -3   2   0     7007.74     7393.54     66.68 o 
  -2   2   0     4627.87     4558.92     41.79 o 
  -1   2   0     3139.26     3254.25     38.54 o 
   0   2   0     1806.73     1789.96     16.95 o 
   1   2   0      269.01      281.35      5.01 o 
   2   2   0    10056.66    10076.64     86.96 o 
   3   2   0     6683.06     6607.34     70.89 o 
   4   2   0     1580.34     1596.72     29.84 o 
   5   2   0      747.85      754.58     11.26 o 
   6   2   0      398.77      360.54     11.00 o 
   7   2   0     1576.99     1546.61     27.06 o 
   8   2   0      498.21      482.59     20.87 o 
   9   2   0       39.69       15.01      7.69 o 
  -8   3   0     1117.34     1049.41     32.95 o 
  -7   3   0      150.81      185.33     22.88 o 
  -6   3   0      668.52      704.83     13.14 o 
  -5   3   0       41.54       48.97      4.01 o 
  -4   3   0     1518.42     1468.83     18.29 o 
  -3   3   0     2882.72     2992.80     36.59 o 
  -2   3   0      301.89      210.90      4.57 o 
  -1   3   0        8.83        1.97      1.17 o 
   0   3   0     2378.70     2409.73     23.03 o 
   1   3   0     4888.98     5069.14     45.52 o 
   2   3   0     4296.65     4319.97     48.47 o 
   3   3   0      253.49      180.04      4.20 o 
   4   3   0      356.18      359.38      8.24 o 
   5   3   0     1651.64     1796.87     24.19 o 
   6   3   0      483.49      442.21     12.43 o 
   7   3   0      491.97      479.17     16.11 o 
   8   3   0      252.39      248.99     15.74 o 
   9   3   0       99.00       91.54     12.82 o 
  -8   4   0       59.61       58.22     10.62 o 
  -7   4   0       28.30       26.81      6.04 o 
  -6   4   0     1421.32     1453.49     26.79 o 
  -5   4   0      988.16      992.81     15.37 o 
  -4   4   0     2052.95     2005.08     23.45 o 
  -3   4   0      273.41      240.38      5.81 o 
  -2   4   0      187.37      184.44      4.49 o 
  -1   4   0      228.47      186.23      8.17 o 
   0   4   0     3899.57     3868.48     36.09 o 
   1   4   0     3301.46     3256.74     31.32 o 
   2   4   0     2239.67     2328.33     28.98 o 
   3   4   0      206.78      207.76      6.01 o 
   4   4   0      611.66      580.79      9.30 o 
   5   4   0     1616.18     1522.84     26.91 o 
   7   4   0      932.45      923.55     20.45 o 
   8   4   0      115.35       94.83     11.72 o 
   9   4   0      186.66      214.57     15.74 o 
  -8   5   0        0.90        9.15      6.96 o 
  -7   5   0      153.04      167.47     11.72 o 
  -6   5   0      854.98      835.42     19.80 o 
  -5   5   0     1011.42     1034.24     21.47 o 
  -4   5   0      748.97      728.29     24.17 o 
  -3   5   0        6.34        3.93      1.94 o 
  -2   5   0     3427.66     3574.38     35.17 o 
  -1   5   0    10585.90    11203.98    139.87 o 
   0   5   0     4829.23     5028.29     46.80 o 
   1   5   0      296.30      291.07      5.99 o 
   2   5   0       47.76       60.56      3.86 o 
   3   5   0     2083.24     2118.73     22.66 o 
   4   5   0     2589.83     2675.04     27.82 o 
   5   5   0     3227.57     3231.88     44.22 o 
   6   5   0      413.11      411.76     12.68 o 
   7   5   0       10.35        3.75      5.86 o 
   8   5   0      126.06      130.35     13.55 o 
   9   5   0      426.20      462.09     23.07 o 
  -7   6   0     1263.42     1285.13     27.82 o 
  -6   6   0     1446.65     1426.34     28.33 o 
  -5   6   0      179.81      218.69      9.95 o 
  -4   6   0        1.52        0.24      4.39 o 
  -3   6   0     1439.31     1470.58     49.80 o 
  -2   6   0     1986.56     1992.54     31.07 o 
  -1   6   0      472.52      396.09     11.24 o 
   0   6   0     1076.35     1139.47     14.19 o 
   1   6   0        1.00        3.70      2.16 o 
   2   6   0      938.97      878.16     12.32 o 
   3   6   0     3250.35     3282.80     33.58 o 
   4   6   0     1053.50     1026.13     19.29 o 
   5   6   0     1011.26     1035.75     21.60 o 
   6   6   0        2.90        2.03      3.43 o 
   7   6   0      745.84      714.34     31.12 o 
   8   6   0      198.55      203.58     15.38 o 
   9   6   0      631.15      567.91     25.63 o 
  -7   7   0      679.02      693.35     20.43 o 
  -6   7   0      119.74      115.76     10.07 o 
  -5   7   0      500.74      465.05     14.99 o 
  -4   7   0      453.28      486.06     15.14 o 
  -3   7   0      992.19      993.41     35.15 o 
  -2   7   0      846.04      881.43     19.41 o 
  -1   7   0      456.06      485.78     13.58 o 
   0   7   0      273.57      270.36      9.54 o 
   1   7   0      530.87      490.32     13.36 o 
   2   7   0     1188.26     1129.91     15.31 o 
   3   7   0     3169.31     3256.43     34.19 o 
   4   7   0       24.62       20.90      5.49 o 
   5   7   0        3.30        9.01      3.86 o 
   6   7   0        1.76        5.96      7.87 o 
   7   7   0      905.32      919.47     21.73 o 
   8   7   0      175.75      158.18     15.01 o 
  -6   8   0        0.74        0.00      4.12 o 
  -5   8   0      400.48      401.89     18.12 o 
  -4   8   0      434.15      463.56     15.53 o 
  -3   8   0      492.06      517.93     15.79 o 
  -2   8   0      253.34      229.96     10.36 o 
  -1   8   0       35.84       37.31      5.31 o 
   0   8   0     1205.53     1193.05     23.19 o 
   2   8   0       13.52       11.65      2.53 o 
   3   8   0        6.44       12.02      3.43 o 
   4   8   0       67.01       63.67      6.07 o 
   5   8   0      839.94      821.06     18.87 o 
   6   8   0      225.42      223.74     10.58 o 
   7   8   0      124.25      136.06      9.83 o 
   8   8   0       24.48       28.56      8.42 o 
  -5   9   0      276.28      290.36     19.41 o 
  -4   9   0      789.35      743.07     24.53 o 
  -3   9   0      259.46      222.89     11.26 o 
  -2   9   0      343.99      313.77     12.81 o 
  -1   9   0      347.10      326.48     24.90 o 
   0   9   0      762.93      740.99     18.30 o 
   1   9   0      135.66      134.38     13.55 o 
   2   9   0       56.70       54.65      5.79 o 
   3   9   0        0.99        0.00      5.13 o 
   4   9   0       70.46       74.20      6.42 o 
   5   9   0       90.92      102.72      8.09 o 
   6   9   0        6.61        9.18      4.66 o 
   7   9   0      183.63      188.27     10.58 o 
  -4  10   0       75.54       81.51      9.19 o 
  -3  10   0       91.61       84.96      9.34 o 
  -2  10   0       33.29       42.86      6.46 o 
  -1  10   0      337.80      374.91     18.86 o 
   0  10   0      414.09      443.12     14.80 o 
   1  10   0        5.23        4.08      7.51 o 
   2  10   0       51.73       49.06      9.52 o 
   3  10   0      834.67      816.90     30.39 o 
   4  10   0      374.76      427.30     22.34 o 
   5  10   0      254.69      255.58     17.58 o 
   6  10   0      183.89      202.12     16.84 o 
   7  10   0        1.97        0.00      5.86 o 
  -3  11   0      357.14      367.75     15.92 o 
  -2  11   0      710.38      692.74     54.56 o 
  -1  11   0       86.16      101.72      9.32 o 
   0  11   0       30.75       27.24     16.11 o 
   1  11   0       13.92       18.67      7.69 o 
   2  11   0      478.32      491.75     24.90 o 
   3  11   0      195.36      207.24     17.21 o 
   4  11   0      149.13      171.00     17.21 o 
   5  11   0       23.79       20.14      8.42 o 
   6  11   0        2.89       11.72      7.32 o 
  -1  12   0       73.64       95.93      9.71 o 
   0  12   0      137.41      134.05     10.84 o 
   1  12   0       91.26       82.02     13.55 o 
   2  12   0      110.87       85.31     13.55 o 
   3  12   0      153.40      160.74     17.58 o 
   4  12   0      169.21      166.24     17.94 o 
  -2 -12   1        2.62        2.93      6.96 o 
  -1 -12   1       50.15       33.32      9.89 o 
   0 -12   1       73.15       85.68     13.91 o 
  -5 -11   1      207.21      183.81     18.31 o 
  -4 -11   1      143.99      128.89     15.74 o 
  -3 -11   1      169.49      173.56     17.94 o 
  -2 -11   1      858.93      880.61     34.42 o 
  -1 -11   1      118.03      126.69     15.01 o 
   0 -11   1       50.93       48.57     12.82 o 
   1 -11   1        3.31        0.70      4.27 o 
   2 -11   1       38.23       35.01      6.72 o 
   3 -11   1      286.22      290.48     14.50 o 
  -6 -10   1        1.62        1.83      6.59 o 
  -5 -10   1        2.66       11.35      6.96 o 
  -4 -10   1      206.47      199.92     16.48 o 
  -3 -10   1      133.88      127.06     14.28 o 
  -2 -10   1      266.66      250.09     17.58 o 
  -1 -10   1      667.57      731.12     32.04 o 
   0 -10   1      129.61      118.02     19.22 o 
   1 -10   1        0.60        2.39      4.27 o 
   2 -10   1      219.10      226.94     11.91 o 
   3 -10   1       36.46       44.32      8.06 o 
   4 -10   1       43.65       47.74      9.70 o 
  -7  -9   1      340.81      328.81     18.31 o 
  -6  -9   1        1.18        7.69      4.38 o 
  -5  -9   1      101.03      105.41      8.24 o 
  -4  -9   1      574.51      577.80     24.90 o 
  -3  -9   1      452.80      447.44     21.24 o 
  -2  -9   1        5.66        2.93      6.22 o 
  -1  -9   1      540.08      571.24     31.49 o 
   0  -9   1     1380.48     1446.40     27.87 o 
   1  -9   1        2.82        0.00      3.49 o 
   2  -9   1      618.35      597.53     30.76 o 
   3  -9   1      742.97      686.89     19.81 o 
   4  -9   1        0.53        3.63      4.53 o 
   5  -9   1        4.21        0.00      6.77 o 
  -8  -8   1        1.17        0.37      5.49 o 
  -7  -8   1       73.36       69.20     10.62 o 
  -6  -8   1       17.13       19.40      4.93 o 
  -5  -8   1      136.08      137.34      9.06 o 
  -4  -8   1        3.72        6.01      5.13 o 
  -3  -8   1      139.28      130.63      7.31 o 
  -2  -8   1       53.68       54.56      5.72 o 
  -1  -8   1       19.14       10.88      5.49 o 
   0  -8   1      348.90      336.71     14.65 o 
   1  -8   1      749.64      729.03     18.10 o 
   2  -8   1      167.75      188.80     14.83 o 
   3  -8   1      100.22      109.31      8.76 o 
   4  -8   1       73.21       41.98      6.60 o 
   5  -8   1       78.52       86.53      8.53 o 
   6  -8   1      206.48      223.94     13.91 o 
  -8  -7   1        7.38        6.22      6.59 o 
  -7  -7   1      111.03      110.58     12.45 o 
  -6  -7   1       36.42       35.22      5.27 o 
  -5  -7   1      186.29      193.50      9.02 o 
  -4  -7   1     1301.91     1345.16     24.19 o 
  -3  -7   1      165.39      152.32     11.35 o 
  -2  -7   1      689.23      720.03     14.11 o 
  -1  -7   1      387.62      399.36     10.62 o 
   0  -7   1      399.12      363.84     11.31 o 
   1  -7   1      674.72      626.24     15.65 o 
   2  -7   1      248.20      228.88      9.83 o 
   3  -7   1        0.68        1.82      3.69 o 
   4  -7   1      237.44      239.18     10.87 o 
   5  -7   1      650.81      647.12     18.50 o 
   6  -7   1      383.21      384.82     15.14 o 
   7  -7   1      185.78      206.20     20.14 o 
  -8  -6   1        6.99        0.00      5.86 o 
  -7  -6   1      170.40      170.63     12.82 o 
  -6  -6   1       25.10       16.48      5.86 o 
  -5  -6   1      589.08      584.83     14.87 o 
  -4  -6   1       18.25       14.42      5.86 o 
  -3  -6   1     1068.94     1133.83     15.74 o 
  -2  -6   1        3.35        8.45      2.25 o 
  -1  -6   1      507.54      486.03     11.08 o 
   0  -6   1     1690.33     1701.59     20.18 o 
   1  -6   1       69.57       63.30     10.07 o 
   2  -6   1       50.42       62.58     10.25 o 
   3  -6   1      129.79      135.55      8.15 o 
   4  -6   1      439.77      395.29     13.06 o 
   5  -6   1      241.77      249.23     10.98 o 
   6  -6   1      246.47      226.30     11.26 o 
   7  -6   1       61.20       53.31      7.38 o 
  -9  -5   1       67.34       69.57     11.72 o 
  -8  -5   1      201.68      203.58     15.01 o 
  -7  -5   1      589.06      605.99     23.43 o 
  -6  -5   1       45.17       34.99      8.24 o 
  -5  -5   1       23.10        3.26      9.70 o 
  -4  -5   1       22.37       21.24      5.49 o 
  -3  -5   1      899.16      912.05     13.03 o 
  -2  -5   1      811.66      785.17     11.60 o 
  -1  -5   1       58.51       52.05      4.05 o 
   0  -5   1     1510.85     1516.95     17.81 o 
   1  -5   1       87.80       99.04      3.68 o 
   2  -5   1     2554.99     2756.22     29.05 o 
   3  -5   1      416.35      357.92     11.13 o 
   4  -5   1     1390.31     1317.80     34.78 o 
   5  -5   1       70.63       79.94      6.98 o 
   6  -5   1       31.34       35.94      5.53 o 
   7  -5   1      334.41      340.03     13.46 o 
   8  -5   1      126.32      128.30     15.20 o 
  -9  -4   1      145.53      146.83     15.38 o 
  -8  -4   1      199.39      239.47     16.11 o 
  -7  -4   1       30.39       41.01      8.06 o 
  -6  -4   1       33.25       29.46      4.66 o 
  -5  -4   1      399.33      396.41     11.39 o 
  -3  -4   1      774.50      764.96     11.84 o 
  -2  -4   1      766.96      738.80     10.53 o 
  -1  -4   1      141.30      156.92      4.29 o 
   0  -4   1     1169.54     1283.44     14.95 o 
   1  -4   1       86.84       58.07      4.28 o 
   2  -4   1     3078.64     3030.17     30.66 o 
   3  -4   1     1149.10     1117.32     14.82 o 
   4  -4   1      451.70      454.43     10.62 o 
   5  -4   1       46.51       49.70      4.20 o 
   6  -4   1      775.23      796.34     18.90 o 
   7  -4   1      755.97      760.55     19.29 o 
   8  -4   1      269.06      297.62     12.81 o 
  -9  -3   1      205.48      184.54     15.01 o 
  -8  -3   1      354.60      339.43     18.31 o 
  -7  -3   1       27.99       49.43      8.06 o 
  -6  -3   1        8.12        6.22      3.37 o 
  -5  -3   1      349.30      329.39     10.82 o 
  -4  -3   1      739.81      731.22     12.58 o 
  -3  -3   1      298.87      283.20      6.64 o 
  -2  -3   1     1059.42     1035.87     12.52 o 
  -1  -3   1       37.45       47.40      3.23 o 
   0  -3   1      264.72      254.16      4.89 o 
   1  -3   1     2049.31     2107.03     21.45 o 
   2  -3   1     6416.63     6737.23     61.16 o 
   3  -3   1      431.77      601.92     11.26 o 
   4  -3   1       23.58       19.48      2.74 o 
   5  -3   1      192.18      172.99      6.29 o 
   6  -3   1     1365.25     1369.78     19.89 o 
   7  -3   1      337.95      349.28     12.30 o 
   8  -3   1      258.92      269.58     12.02 o 
  -9  -2   1        6.29       14.65      7.32 o 
  -8  -2   1      236.30      202.12     14.28 o 
  -7  -2   1      195.11      199.56     13.18 o 
  -6  -2   1      868.21      831.57     17.20 o 
  -5  -2   1       41.12       30.45      2.96 o 
  -4  -2   1     2777.18     2939.19     29.88 o 
  -3  -2   1      297.19      329.88      6.08 o 
  -2  -2   1      339.17      389.06      7.56 o 
  -1  -2   1       62.79       49.37      3.72 o 
   0  -2   1      759.23      667.72      8.20 o 
   1  -2   1      872.40      916.73     13.41 o 
   2  -2   1     4464.52     4628.22     42.83 o 
   3  -2   1       13.69       24.07      2.31 o 
   4  -2   1      654.60      617.13     10.30 o 
   5  -2   1     1550.52     1522.31     24.90 o 
   6  -2   1     2132.57     2060.20     36.46 o 
   7  -2   1      355.10      356.00     13.53 o 
   8  -2   1       46.85       54.96      5.86 o 
  -9  -1   1      246.71      289.63     18.31 o 
  -8  -1   1      145.21      131.45     13.18 o 
  -7  -1   1       65.33       75.06      9.52 o 
  -6  -1   1      488.28      501.66     10.11 o 
  -5  -1   1     1238.44     1244.20     16.30 o 
  -4  -1   1      271.47      242.49      5.74 o 
  -3  -1   1        1.18        1.63      1.37 o 
  -2  -1   1      340.95      302.00      5.14 o 
  -1  -1   1     4913.32     4884.92     52.80 o 
   0  -1   1      341.33      355.85      6.77 o 
   1  -1   1     2946.25     2920.66     26.81 o 
   2  -1   1     2501.50     2708.49     32.49 o 
   3  -1   1       58.35       70.92      3.07 o 
   4  -1   1     4638.19     4741.37     45.63 o 
   5  -1   1     1267.76     1280.66     17.24 o 
   6  -1   1      370.38      368.13      9.07 o 
   7  -1   1        2.03        2.57      3.37 o 
   8  -1   1     1335.59     1301.09     25.74 o 
   9  -1   1      822.55      849.85     30.02 o 
  -9   0   1      323.87      348.22     19.77 o 
  -8   0   1       52.71       71.77     10.25 o 
  -7   0   1      994.03     1044.65     30.02 o 
  -6   0   1      234.39      208.71      8.72 o 
  -5   0   1       18.66       18.67      2.81 o 
  -4   0   1      471.02      533.26      9.81 o 
  -3   0   1      102.36      157.56      6.41 o 
  -2   0   1     4474.66     4402.22     39.88 o 
  -1   0   1     8878.65     8527.88     73.52 o 
   0   0   1      512.57      358.47      6.59 o 
   1   0   1      156.16      129.89      2.81 o 
   2   0   1     2375.54     2364.90     22.60 o 
   3   0   1     1753.90     1634.83     17.73 o 
   4   0   1     1736.75     1723.72     19.64 o 
   5   0   1       87.48       77.23      5.34 o 
   6   0   1       23.48       24.44      6.45 o 
   7   0   1      638.69      630.26     21.77 o 
   8   0   1        8.98        1.32      3.60 o 
   9   0   1      655.78      697.16     27.10 o 
  -9   1   1      101.37      110.21     13.18 o 
  -8   1   1       45.91       64.81      9.89 o 
  -7   1   1      953.98      967.33     19.81 o 
  -6   1   1      562.34      567.99     15.90 o 
  -5   1   1      106.33      107.85      7.99 o 
  -4   1   1     1921.30     1994.88     22.19 o 
  -3   1   1      393.73      365.96      6.47 o 
  -2   1   1     1294.35     1224.62     19.20 o 
  -1   1   1      475.21      496.60      7.36 o 
   0   1   1      517.87      530.16      5.49 o 
   1   1   1     2090.62     2049.06     18.63 o 
   2   1   1    21089.57    21282.54    381.82 o 
   3   1   1      670.10      601.44      8.34 o 
   4   1   1      114.71      147.08      5.06 o 
   5   1   1        4.48        3.21      2.18 o 
   6   1   1     1814.31     1751.91     21.79 o 
   7   1   1     1133.02     1134.20     22.39 o 
   9   1   1      160.96      164.40     15.38 o 
  10   1   1      424.14      411.19     22.70 o 
  -8   2   1      696.22      724.62     25.63 o 
  -7   2   1        3.28        0.00      3.49 o 
  -6   2   1       48.72       58.41      5.48 o 
  -5   2   1     3252.90     3318.02     35.08 o 
  -4   2   1     4695.83     4613.96     95.02 o 
  -3   2   1     1609.91     1617.11     17.92 o 
  -2   2   1       18.54       24.49      1.92 o 
  -1   2   1        9.70        7.90      2.29 o 
   0   2   1    12593.63    12730.19    110.59 o 
   1   2   1     1799.69     1784.64     16.76 o 
   2   2   1    10239.45    10749.04    114.47 o 
   3   2   1     3211.32     3376.78     31.65 o 
   4   2   1     1350.65     1364.61     15.68 o 
   5   2   1      750.14      719.30     10.72 o 
   6   2   1     2188.53     2156.61     24.91 o 
   7   2   1     1196.10     1210.07     23.43 o 
   8   2   1        6.64        3.60      5.13 o 
   9   2   1       80.42       75.43     11.35 o 
  10   2   1       55.82       56.39     11.35 o 
  -8   3   1        1.37        1.46      6.22 o 
  -6   3   1      626.02      636.84     12.30 o 
  -5   3   1     2407.63     2409.23     27.70 o 
  -4   3   1     1574.10     1455.41     18.02 o 
  -3   3   1      301.55      278.49      7.30 o 
  -2   3   1        6.49        9.77      1.93 o 
  -1   3   1     3325.84     3324.49     30.61 o 
   0   3   1     2660.11     2656.44     26.66 o 
   1   3   1    10735.74    10562.33    108.62 o 
   2   3   1     1776.16     1977.37     19.19 o 
   3   3   1     1149.53     1159.16     19.41 o 
   4   3   1     2927.46     2980.06     29.18 o 
   5   3   1     1090.57      988.29     12.84 o 
   6   3   1      754.61      665.80     16.29 o 
   7   3   1       98.77       88.25      7.25 o 
   8   3   1       64.19       58.95      9.52 o 
   9   3   1      703.35      708.15     27.46 o 
  10   3   1      190.70      199.19     18.31 o 
  -8   4   1      226.49      207.98     16.11 o 
  -7   4   1      780.44      761.24     27.83 o 
  -6   4   1     1933.51     1932.14     32.05 o 
  -5   4   1     1141.51     1112.87     19.85 o 
  -4   4   1      633.70      635.67     12.25 o 
  -3   4   1       34.50       44.82      3.68 o 
  -2   4   1     4012.10     4104.42     38.85 o 
  -1   4   1     1296.44     1171.87     24.53 o 
   0   4   1     4221.06     4181.54     41.07 o 
   1   4   1     1452.04     1511.20     15.96 o 
   2   4   1       24.05       36.11      2.12 o 
   3   4   1     3849.00     3913.39     66.46 o 
   4   4   1     1320.39     1257.44     20.67 o 
   5   4   1      423.04      398.66     18.67 o 
   6   4   1      204.12      209.25      9.05 o 
   7   4   1      155.13      146.61      8.15 o 
   8   4   1      131.07      134.17      9.45 o 
   9   4   1      333.77      319.29     18.67 o 
  -8   5   1      236.28      261.44     18.67 o 
  -7   5   1      272.85      290.73     17.94 o 
  -6   5   1       56.08       44.67      8.79 o 
  -5   5   1      741.16      763.56     17.81 o 
  -4   5   1       53.65       68.11      9.15 o 
  -3   5   1      727.38      677.18     10.48 o 
  -2   5   1     4198.07     4023.90     38.72 o 
  -1   5   1     2486.86     2559.97     34.56 o 
   0   5   1       34.44       38.51      3.75 o 
   1   5   1       33.21       24.05      2.06 o 
   2   5   1     2834.42     2795.50     27.79 o 
   3   5   1     1157.73     1038.38     12.67 o 
   4   5   1     1518.62     1483.83     39.36 o 
   5   5   1      194.04      212.18      8.67 o 
   6   5   1      228.37      213.06      9.19 o 
   7   5   1       84.08       66.24      6.57 o 
   8   5   1      772.47      762.86     19.55 o 
   9   5   1      482.76      448.18     22.34 o 
  -7   6   1      884.95      890.49     32.59 o 
  -6   6   1       41.80       54.94      8.60 o 
  -5   6   1        2.01        2.12      3.49 o 
  -4   6   1      881.39      874.77     19.37 o 
  -3   6   1     1555.16     1488.39     25.88 o 
  -2   6   1      528.77      476.33     12.56 o 
  -1   6   1     1407.47     1622.30     41.92 o 
   0   6   1     5462.64     5764.86     68.80 o 
   1   6   1     2582.86     2661.68     27.43 o 
   2   6   1     2227.95     2141.30     23.08 o 
   3   6   1      354.50      319.86      6.47 o 
   4   6   1       35.27       47.24      4.84 o 
   5   6   1      396.51      372.22     11.62 o 
   6   6   1     1274.49     1263.04     24.16 o 
   7   6   1      315.20      314.98     20.69 o 
   8   6   1       59.30       58.09      7.12 o 
   9   6   1       30.19       30.76      8.79 o 
  -7   7   1       46.11       48.70     10.98 o 
  -6   7   1      494.79      508.42     22.34 o 
  -5   7   1     1745.28     1713.74     31.42 o 
  -4   7   1     1449.74     1426.92     27.31 o 
  -3   7   1      705.09      679.05     20.50 o 
  -2   7   1       45.24       54.20      5.86 o 
  -1   7   1      277.32      246.03     10.44 o 
   0   7   1     1314.85     1202.78     21.56 o 
   1   7   1      611.45      519.33     23.76 o 
   2   7   1      889.03      888.86     12.73 o 
   3   7   1       29.93       27.66      2.79 o 
   4   7   1     1731.01     1666.52     31.31 o 
   5   7   1     1491.51     1491.03     26.38 o 
   6   7   1      904.64      917.90     24.35 o 
   7   7   1       31.36       30.11      5.42 o 
   8   7   1        1.74        0.00      3.86 o 
   9   7   1      104.55       97.76     12.82 o 
  -6   8   1      200.74      213.47     16.11 o 
  -5   8   1      423.42      397.84     18.49 o 
  -4   8   1      241.95      268.67     11.62 o 
  -3   8   1       24.19       20.92      4.78 o 
  -2   8   1      502.04      519.38     15.14 o 
  -1   8   1     1143.89     1104.31     22.25 o 
   0   8   1     2830.77     2855.05     47.78 o 
   1   8   1     1509.55     1567.88     39.91 o 
   2   8   1      247.45      246.62      6.50 o 
   3   8   1      664.68      669.16     14.59 o 
   4   8   1     1116.95     1104.31     21.19 o 
   5   8   1      652.35      638.54     16.26 o 
   6   8   1        9.86       10.62      4.14 o 
   7   8   1      256.55      261.35     16.84 o 
   8   8   1        2.50        3.66      4.66 o 
  -6   9   1      302.53      300.20     13.95 o 
  -5   9   1      285.96      298.05     19.41 o 
  -4   9   1        4.71        7.08      5.31 o 
  -3   9   1       36.77       46.63      6.46 o 
  -2   9   1     1206.61     1155.48     26.73 o 
  -1   9   1      968.59      965.19     31.86 o 
   0   9   1      847.18      813.14     27.83 o 
   1   9   1       11.09       12.82      5.86 o 
   2   9   1      216.67      228.92     17.76 o 
   3   9   1      534.98      551.43     23.07 o 
   4   9   1      236.64      244.99     21.60 o 
   5   9   1      532.67      499.77     14.51 o 
   6   9   1      249.09      234.22     10.56 o 
   7   9   1      432.75      444.47     15.43 o 
   8   9   1      105.84       95.96     14.28 o 
  -5  10   1        9.82        4.03      6.96 o 
  -4  10   1      303.62      283.09     13.73 o 
  -3  10   1      173.51      176.97     11.10 o 
  -2  10   1      858.01      861.70     25.45 o 
  -1  10   1       35.44       52.29      6.86 o 
   0  10   1        0.93        0.94      3.43 o 
   1  10   1      122.45      126.69     13.91 o 
   2  10   1      637.09      590.24     24.90 o 
   3  10   1      906.51      844.72     30.76 o 
   4  10   1      465.04      442.68     22.70 o 
   5  10   1       67.95       61.15     10.98 o 
   6  10   1      159.02      171.13     10.80 o 
   7  10   1      265.77      291.15     13.18 o 
  -4  11   1      600.65      623.90     20.57 o 
  -3  11   1      317.33      347.26     14.89 o 
  -2  11   1       43.00       44.88     12.82 o 
  -1  11   1      147.33      111.93      9.58 o 
   0  11   1       52.35       49.16      6.51 o 
   2  11   1      809.88      794.19     31.12 o 
   3  11   1       34.49       36.62      9.15 o 
   4  11   1       30.81       29.29      9.52 o 
   5  11   1      139.39      149.03     16.84 o 
   6  11   1      273.22      339.43     21.60 o 
  -2  12   1       46.09       48.44      7.89 o 
  -1  12   1      518.04      479.23     17.32 o 
   0  12   1      945.02      910.15     25.81 o 
   1  12   1       15.81       12.45      7.69 o 
   2  12   1      377.91      341.26     21.60 o 
   3  12   1      175.35      188.20     19.04 o 
   4  12   1      163.41      174.66     17.94 o 
   5  12   1       66.93       54.56     11.72 o 
   1  13   1        1.68        8.42      7.69 o 
   2  13   1        7.74        6.22      7.32 o 
  -4 -11   2      687.68      777.35     32.59 o 
  -3 -11   2      285.44      329.91     21.60 o 
  -2 -11   2        3.97       14.65      7.69 o 
  -1 -11   2       55.88       57.49     10.98 o 
   0 -11   2       12.95       12.10      5.56 o 
   1 -11   2      336.88      335.46     39.00 o 
   2 -11   2      273.14      285.71     14.23 o 
  -5 -10   2      172.44      197.72     18.31 o 
  -4 -10   2       22.23       15.74      7.69 o 
  -3 -10   2      413.72      428.40     23.07 o 
  -2 -10   2      458.15      421.08     22.34 o 
  -1 -10   2      794.67      818.25     21.00 o 
   0 -10   2       66.81       51.97      7.19 o 
   1 -10   2      201.86      208.04     17.76 o 
   2 -10   2       85.96       96.95     24.53 o 
   3 -10   2       59.13       43.23      8.60 o 
  -6  -9   2      174.58      190.40     14.28 o 
  -5  -9   2      415.50      437.10     15.56 o 
  -4  -9   2       27.87       32.22      8.42 o 
  -3  -9   2      317.78      336.13     19.41 o 
  -2  -9   2     1069.85     1085.29     35.52 o 
  -1  -9   2      817.75      906.96     21.11 o 
   0  -9   2       47.07       54.67      6.72 o 
   1  -9   2       35.92       24.30      6.41 o 
   2  -9   2        0.56        0.00      3.60 o 
   3  -9   2       15.74       16.88      5.42 o 
   4  -9   2       68.83       88.81     15.74 o 
   5  -9   2        3.39        0.00      4.13 o 
  -7  -8   2      295.99      285.24     17.58 o 
  -6  -8   2      136.75      124.49     12.82 o 
  -5  -8   2       56.23       71.70      6.98 o 
  -4  -8   2      122.86      125.92      8.44 o 
  -3  -8   2       28.20       28.49      4.90 o 
  -2  -8   2        8.84       10.21      3.69 o 
  -1  -8   2      142.79      151.91      8.34 o 
   0  -8   2       71.67       67.56      8.42 o 
   1  -8   2      280.73      255.48     10.98 o 
   2  -8   2       65.87       57.84      6.86 o 
   3  -8   2      132.40      151.08     13.91 o 
   4  -8   2      189.07      182.78     10.98 o 
   5  -8   2      304.25      285.48     31.12 o 
   6  -8   2       34.21       31.96      6.41 o 
  -8  -7   2      285.50      283.77     18.67 o 
  -7  -7   2       22.02       28.56      8.06 o 
  -6  -7   2      304.71      318.56     17.21 o 
  -5  -7   2       58.24       62.51      6.46 o 
  -4  -7   2      237.11      236.86     10.10 o 
  -3  -7   2      669.07      692.77     24.53 o 
  -2  -7   2      241.62      245.41      7.41 o 
  -1  -7   2      899.95      897.74     14.49 o 
   0  -7   2       46.85       54.74      8.79 o 
   1  -7   2     1023.63     1046.01     21.85 o 
   2  -7   2       23.40       19.49      4.76 o 
   3  -7   2      546.59      503.10     15.53 o 
   4  -7   2      110.16       93.64      8.27 o 
   5  -7   2        1.86       10.23      4.48 o 
   6  -7   2       11.90       15.93      6.77 o 
   7  -7   2       18.38       33.19      6.60 o 
  -8  -6   2      237.05      251.55     16.84 o 
  -7  -6   2       15.33       15.74      6.59 o 
  -6  -6   2      334.89      365.42     17.94 o 
  -5  -6   2      669.01      690.34     16.69 o 
  -4  -6   2      323.65      320.53     14.10 o 
  -3  -6   2      698.64      709.75     12.42 o 
  -2  -6   2      314.60      323.00      9.33 o 
  -1  -6   2      140.28      130.06      5.19 o 
   0  -6   2       61.68       64.05      7.33 o 
   1  -6   2      692.97      701.08     16.29 o 
   2  -6   2      214.81      179.30      8.53 o 
   3  -6   2        3.63        4.21      3.37 o 
   4  -6   2       61.84       58.62      6.47 o 
   5  -6   2       39.25       24.49      5.16 o 
   6  -6   2      527.34      448.52     21.97 o 
   7  -6   2      225.03      239.95     12.30 o 
  -8  -5   2      116.15      139.87     14.65 o 
  -7  -5   2        0.77        1.10      5.13 o 
  -6  -5   2       21.38       25.26      6.59 o 
  -5  -5   2      355.00      395.45     16.84 o 
  -4  -5   2     1090.40      938.54     99.96 o 
  -3  -5   2     1268.57     1382.70     34.11 o 
  -2  -5   2       66.54       70.85      5.00 o 
  -1  -5   2      174.78      144.34      9.13 o 
   0  -5   2      266.62      258.59      6.35 o 
   1  -5   2      216.98      213.29      5.77 o 
   2  -5   2     1640.07     1684.26     21.56 o 
   3  -5   2       61.58       64.10      6.08 o 
   4  -5   2       48.05       32.57      6.59 o 
   5  -5   2       31.12       36.19      6.41 o 
   6  -5   2       68.80       71.24      7.12 o 
   7  -5   2        9.40        3.03      4.27 o 
   8  -5   2        1.59        2.28      4.78 o 
  -9  -4   2      149.66      152.32     15.74 o 
  -8  -4   2        0.06        0.00      5.49 o 
  -7  -4   2      113.18       99.96     11.35 o 
  -6  -4   2        7.93       10.98      5.49 o 
  -5  -4   2      871.98      834.10     23.80 o 
  -4  -4   2      192.38      213.07      6.07 o 
  -3  -4   2       34.88       46.79      7.44 o 
  -2  -4   2      277.13      330.33     11.06 o 
  -1  -4   2      692.82      726.66     13.40 o 
   0  -4   2      344.63      319.09      6.61 o 
   1  -4   2       62.46       51.35      4.34 o 
   2  -4   2       49.17       66.08      3.60 o 
   3  -4   2        9.71        6.74      2.25 o 
   4  -4   2      686.76      732.82     12.39 o 
   5  -4   2       61.58       63.25      6.21 o 
   6  -4   2       45.18       51.43      6.21 o 
   7  -4   2      265.62      244.58     11.52 o 
   8  -4   2        1.42        0.00      4.14 o 
  -9  -3   2        4.81       10.25      6.96 o 
  -8  -3   2      127.84      144.27     14.28 o 
  -7  -3   2      483.12      510.42     21.60 o 
  -6  -3   2       30.94       38.81      7.69 o 
  -5  -3   2      224.30      220.79     11.35 o 
  -4  -3   2      269.30      284.55      8.27 o 
  -3  -3   2      243.76      219.17      7.24 o 
  -2  -3   2      604.79      760.05     12.88 o 
  -1  -3   2      493.04      519.41     10.20 o 
   0  -3   2        8.62       14.84      1.82 o 
   1  -3   2       58.21       75.11      3.79 o 
   2  -3   2     1059.68     1142.04     14.43 o 
   3  -3   2      513.06      667.26     18.31 o 
   4  -3   2       43.73       56.66      3.97 o 
   5  -3   2      321.89      332.21      8.39 o 
   6  -3   2       62.69       57.65      4.85 o 
   7  -3   2       99.45       84.16     12.63 o 
   8  -3   2       63.05       62.39      8.24 o 
   9  -3   2       99.47       83.48     13.18 o 
  -9  -2   2       85.53       82.02     12.08 o 
  -8  -2   2       48.43       45.04      8.79 o 
  -7  -2   2       64.54       59.32      8.79 o 
  -6  -2   2       18.61       21.24      5.86 o 
  -5  -2   2       54.17       69.01      4.90 o 
  -4  -2   2      248.81      280.28      6.48 o 
  -3  -2   2     1653.59     1647.47     18.67 o 
  -2  -2   2      976.90     1040.89     12.71 o 
  -1  -2   2      884.05      919.79     20.14 o 
   0  -2   2      594.37      618.36     18.49 o 
   1  -2   2      148.99      157.04      4.13 o 
   2  -2   2      102.44       80.81      3.51 o 
   3  -2   2     2677.26     2997.39     30.79 o 
   4  -2   2      361.38      358.57      7.87 o 
   5  -2   2       35.46       37.23      7.79 o 
   6  -2   2       91.40      101.09      7.38 o 
   7  -2   2        2.60        2.55      3.10 o 
   8  -2   2      121.13      122.53      7.38 o 
   9  -2   2       45.20       21.24      8.42 o 
  -9  -1   2       69.53       72.13     11.72 o 
  -8  -1   2      377.62      362.13     19.04 o 
  -7  -1   2      215.50      237.64     14.28 o 
  -6  -1   2      298.56      302.73     10.06 o 
  -5  -1   2      803.63      835.05     12.78 o 
  -4  -1   2      572.42      561.52     10.75 o 
  -3  -1   2     1006.46     1048.47     13.09 o 
  -2  -1   2     3037.22     3085.48     29.50 o 
  -1  -1   2       17.94       10.73      1.54 o 
   0  -1   2      171.05      213.88      6.04 o 
   1  -1   2      435.15      488.14      8.80 o 
   3  -1   2      277.59      266.43      6.50 o 
   4  -1   2       85.28       86.81      4.07 o 
   5  -1   2      188.20      213.59      6.55 o 
   6  -1   2      953.25      934.56     18.18 o 
   7  -1   2      296.94      312.99      9.05 o 
   8  -1   2      895.63      914.82     21.33 o 
   9  -1   2        2.93        2.60      6.22 o 
  -9   0   2      262.09      276.81     17.58 o 
  -8   0   2      546.98      619.17     24.53 o 
  -7   0   2       38.06       46.14      8.06 o 
  -6   0   2      224.56      230.46      8.93 o 
  -5   0   2       61.11       49.11      3.71 o 
  -4   0   2       23.69        9.87      2.21 o 
  -3   0   2     4711.40     5234.02     48.54 o 
  -2   0   2     1583.99     1694.57     17.41 o 
  -1   0   2     2598.17     2795.47     25.76 o 
   0   0   2     5895.75     5747.65     50.24 o 
   1   0   2     8401.34     8309.60     86.55 o 
   2   0   2    18603.65    18497.21    161.92 o 
   3   0   2     4697.34     4944.20     45.90 o 
   4   0   2       21.23       36.79      2.98 o 
   5   0   2      383.47      397.43     11.26 o 
   6   0   2     1602.31     1565.72     32.11 o 
   7   0   2       18.97       24.73      5.39 o 
   8   0   2      419.35      426.80     14.09 o 
   9   0   2       11.28       20.69      5.70 o 
  -9   1   2      103.80      114.24     13.91 o 
  -8   1   2        6.29        6.96      6.22 o 
  -7   1   2        7.41        0.00      3.62 o 
  -6   1   2      425.66      437.00     12.30 o 
  -5   1   2     2182.44     2287.17     25.98 o 
  -4   1   2      657.42      598.21     17.58 o 
  -3   1   2     1346.58     1458.01     16.62 o 
  -2   1   2      388.23      427.51      6.68 o 
  -1   1   2       26.47       13.69      3.11 o 
   0   1   2     6712.90     6747.06     60.70 o 
   1   1   2      436.50      467.42      5.97 o 
   2   1   2      102.89      100.51      4.62 o 
   3   1   2       21.95       27.17      2.25 o 
   4   1   2     2004.82     2049.17     22.31 o 
   5   1   2     2870.62     2894.78     30.76 o 
   6   1   2      524.17      479.38      9.85 o 
   7   1   2      218.37      197.51      9.45 o 
   8   1   2       18.30       22.09      5.00 o 
   9   1   2       79.72       91.70      8.67 o 
  10   1   2       27.68       21.97      9.52 o 
  -9   2   2       11.25       13.18      7.32 o 
  -8   2   2      218.91      247.16     15.38 o 
  -7   2   2        4.86        7.87      3.88 o 
  -6   2   2      625.22      597.55     14.73 o 
  -5   2   2      656.66      659.46     11.44 o 
  -4   2   2      104.62      109.35      4.63 o 
  -3   2   2       95.70      100.05      4.94 o 
  -2   2   2      141.32      139.43      5.00 o 
  -1   2   2      906.70      942.69     10.49 o 
   0   2   2      270.54      271.99      4.19 o 
   1   2   2     3738.99     4063.83     36.39 o 
   2   2   2     2389.53     2568.07     40.28 o 
   3   2   2     4225.80     4633.86     42.62 o 
   4   2   2     1774.45     1744.86     22.55 o 
   5   2   2     3254.50     3268.55     33.44 o 
   6   2   2      396.51      362.88      8.46 o 
   7   2   2        1.83        0.00      3.62 o 
   8   2   2      424.37      410.61     13.72 o 
   9   2   2       58.66       60.60      7.38 o 
  10   2   2      765.78      767.46     30.39 o 
  -8   3   2      180.32      184.91     14.28 o 
  -7   3   2      322.56      341.20     12.09 o 
  -5   3   2        2.56        0.00      1.99 o 
  -4   3   2      186.89      196.41      8.42 o 
  -3   3   2      429.86      388.95     10.29 o 
  -2   3   2     1549.04     1532.27     16.89 o 
  -1   3   2      977.93      998.56     11.34 o 
   0   3   2     1565.15     1647.13     17.05 o 
   1   3   2     8419.54     8721.04     75.67 o 
   2   3   2    37955.04    35653.62    631.35 o 
   3   3   2      191.80      178.01      6.96 o 
   4   3   2      296.73      370.49      5.84 o 
   5   3   2     1977.82     1985.47     35.09 o 
   6   3   2      366.18      355.91     14.10 o 
   7   3   2      462.24      428.44     13.20 o 
   8   3   2      527.14      544.34     16.05 o 
   9   3   2       58.44       64.08      7.63 o 
  10   3   2       88.60       81.29     12.82 o 
  -8   4   2      451.16      430.60     22.34 o 
  -7   4   2      505.66      478.20     21.97 o 
  -6   4   2      366.73      370.74     11.87 o 
  -5   4   2       42.55       38.97      5.91 o 
  -4   4   2      489.85      486.19      9.22 o 
  -3   4   2     1461.51     1453.61     17.41 o 
  -2   4   2     1699.84     1784.75     19.26 o 
  -1   4   2      206.19      200.68      3.98 o 
   0   4   2        2.75        6.10      1.78 o 
   1   4   2      437.43      546.33      7.61 o 
   2   4   2     2586.43     2523.31     38.43 o 
   3   4   2     4268.59     4372.36     52.18 o 
   4   4   2     1740.69     1870.17     27.35 o 
   5   4   2        7.56        6.41      3.11 o 
   6   4   2      245.60      230.00     15.74 o 
   7   4   2     1091.40     1000.11     21.45 o 
   8   4   2      332.04      341.15     12.94 o 
   9   4   2        2.66        2.04      4.48 o 
  10   4   2        4.22        4.39      7.32 o 
  -8   5   2      137.26      152.32     16.11 o 
  -7   5   2       45.43       49.06     10.25 o 
  -6   5   2      141.49      143.53     13.91 o 
  -5   5   2      970.99      987.78     20.18 o 
  -4   5   2     4237.15     4179.78     54.57 o 
  -3   5   2     1056.96     1090.42     14.42 o 
  -2   5   2     1064.27     1125.33     13.67 o 
  -1   5   2     1767.30     1963.99     27.83 o 
   0   5   2     5937.04     5992.42     54.12 o 
   1   5   2     3585.51     3714.44     40.10 o 
   2   5   2     8002.56     8276.11     73.60 o 
   3   5   2     1576.06     1688.87     18.08 o 
   4   5   2      618.77      712.81     14.65 o 
   5   5   2     1989.57     1922.48     29.95 o 
   6   5   2     1490.76     1458.82     25.97 o 
   7   5   2     2042.25     1966.83     47.05 o 
   8   5   2      240.46      246.78     11.35 o 
   9   5   2      268.68      229.98     32.95 o 
  10   5   2      180.31      154.15     16.48 o 
  -7   6   2      169.37      159.28     16.11 o 
  -6   6   2     1503.15     1516.25     42.84 o 
  -5   6   2     1708.97      730.12     23.43 o 
  -4   6   2      226.61      198.89      8.96 o 
  -3   6   2     1200.56     1184.74     21.97 o 
  -2   6   2      156.32      143.43      7.19 o 
  -1   6   2     3936.05     4223.21     80.37 o 
   0   6   2     1917.82     1812.00     26.77 o 
   1   6   2     2427.43     2456.55     25.19 o 
   2   6   2        0.84        4.24      2.47 o 
   3   6   2       85.67       80.11      3.40 o 
   4   6   2     1805.24     1816.30     47.60 o 
   5   6   2     1278.23     1213.70     22.41 o 
   6   6   2      920.55      849.57     18.97 o 
   7   6   2      163.46      182.15      9.54 o 
   8   6   2       11.97       12.13      4.64 o 
   9   6   2      370.54      346.07     14.21 o 
  -7   7   2      576.79      644.80     29.29 o 
  -6   7   2      615.02      630.89     27.10 o 
  -5   7   2     1140.09     1167.50     24.49 o 
  -4   7   2        2.30        0.00      3.52 o 
  -3   7   2      680.47      685.47     16.81 o 
  -2   7   2      841.68      816.29     17.73 o 
  -1   7   2     2682.98     2746.78     39.09 o 
   0   7   2      798.35      784.04     16.29 o 
   1   7   2     1188.53     1243.14     39.02 o 
   2   7   2      172.98      159.78      4.97 o 
   3   7   2     1213.09     1171.88     15.10 o 
   4   7   2     2034.21     1973.55     30.29 o 
   5   7   2     1946.63     1993.16     31.91 o 
   6   7   2       85.32       76.25      7.09 o 
   7   7   2       56.10       56.03      6.83 o 
   8   7   2      260.55      262.29     14.65 o 
   9   7   2      687.38      677.01     29.11 o 
  -6   8   2      113.71      132.91     15.74 o 
  -5   8   2       42.63       36.98      5.89 o 
  -4   8   2       68.52       61.05      6.93 o 
  -3   8   2     1456.22     1408.83     27.46 o 
  -2   8   2     1205.95     1197.10     59.68 o 
  -1   8   2     1054.01     1146.11     22.52 o 
   0   8   2       58.94       63.65      6.05 o 
   1   8   2     1860.39     1891.20     44.67 o 
   2   8   2      386.27      340.01      9.63 o 
   3   8   2      577.70      567.59     22.88 o 
   4   8   2      439.03      458.15     12.67 o 
   5   8   2       40.31       48.59      5.63 o 
   6   8   2      296.69      301.04     11.42 o 
   7   8   2      384.40      406.70     14.33 o 
   8   8   2      268.52      312.51     13.32 o 
   9   8   2       82.24       99.78     10.44 o 
  -6   9   2      241.20      274.98     20.14 o 
  -5   9   2      104.90      101.43     13.91 o 
  -4   9   2      629.08      648.82     46.50 o 
  -3   9   2      372.74      401.91     14.23 o 
  -2   9   2      934.40      913.43     24.35 o 
  -1   9   2       99.41       93.12      8.42 o 
   0   9   2      514.88      462.16     13.81 o 
   2   9   2     2024.67     2028.43     31.69 o 
   3   9   2      365.62      369.45     18.67 o 
   4   9   2       89.07      103.11      7.30 o 
   5   9   2      235.64      228.24     10.01 o 
   6   9   2       29.20       24.49      5.10 o 
   7   9   2      125.51      127.50      9.80 o 
   8   9   2      213.28      237.93     19.77 o 
  -5  10   2      813.49      798.59     32.95 o 
  -4  10   2     1105.42     1040.97     25.37 o 
  -3  10   2       58.63       67.80      8.97 o 
  -2  10   2        3.94        5.89      5.68 o 
  -1  10   2      279.57      301.30     12.16 o 
   0  10   2     1599.43     1638.48     30.32 o 
   2  10   2      261.21      252.28     16.11 o 
   3  10   2       35.23       42.47      8.79 o 
   4  10   2      190.56      211.27     15.74 o 
   5  10   2     1705.87     1566.42     45.77 o 
   6  10   2      753.11      750.04     19.43 o 
   7  10   2      216.26      211.72     17.03 o 
   8  10   2      166.48      155.88     11.31 o 
  -4  11   2      515.90      530.11     18.48 o 
  -3  11   2       20.43       27.15      6.21 o 
  -2  11   2      408.88      416.90     15.53 o 
  -1  11   2      748.07      778.30     25.81 o 
   0  11   2     1504.77     1475.67     43.02 o 
   2  11   2      228.55      210.17     15.74 o 
   3  11   2      222.13      210.17     16.11 o 
   4  11   2      714.23      719.50     30.02 o 
   5  11   2      703.84      698.99     30.02 o 
   6  11   2      173.56      161.84     17.21 o 
   7  11   2      164.55      110.21     15.74 o 
  -2  12   2     1189.81     1198.97     28.48 o 
  -1  12   2      481.13      464.87     16.69 o 
   0  12   2       22.66       23.55      5.94 o 
   1  12   2      225.77      222.62     17.58 o 
   2  12   2     1051.32     1017.55     36.98 o 
   3  12   2      492.35      481.50     25.26 o 
   4  12   2      537.90      530.19     27.10 o 
   5  12   2      142.86      164.04     17.58 o 
   6  12   2        0.16        0.00      6.59 o 
   0  13   2        0.59        4.39      7.69 o 
   1  13   2      182.09      178.32     18.67 o 
   2  13   2      789.18      827.51     34.78 o 
   3  13   2      222.03      192.23     19.77 o 
   4  13   2        0.84        2.56      7.32 o 
  -1 -11   3      602.30      668.24     30.39 o 
  -4 -10   3        0.89        2.56      6.96 o 
  -3 -10   3      212.42      247.89     17.94 o 
  -2 -10   3     1066.47     1062.95     37.35 o 
  -1 -10   3      418.90      456.60     24.17 o 
   0 -10   3      170.83      173.18     20.69 o 
   1 -10   3        9.18       17.21      5.70 o 
   2 -10   3      616.35      655.24     21.97 o 
   3 -10   3      453.45      500.16     27.10 o 
  -4  -9   3      146.72      170.63     16.48 o 
  -3  -9   3     1222.42     1224.06     38.45 o 
  -2  -9   3       40.70       54.92      9.89 o 
  -1  -9   3      704.52      743.48     19.44 o 
   0  -9   3       46.31       42.68      6.31 o 
   1  -9   3      189.40      182.32     12.82 o 
   2  -9   3      778.06      773.57     21.33 o 
   3  -9   3      510.92      535.10     18.38 o 
   4  -9   3      246.07      229.88     12.68 o 
  -6  -8   3       10.25       11.35      6.96 o 
  -5  -8   3      293.23      352.24     17.94 o 
  -4  -8   3       90.75      123.37     12.27 o 
  -3  -8   3     1039.87     1095.54     34.42 o 
  -2  -8   3      500.38      490.83     14.49 o 
  -1  -8   3      356.69      387.55     19.77 o 
   0  -8   3     1130.83     1135.77     37.35 o 
   1  -8   3      275.07      312.58     25.81 o 
   2  -8   3      329.07      315.19     16.11 o 
   3  -8   3      259.90      265.08     12.63 o 
   4  -8   3        7.97        6.12      4.78 o 
   5  -8   3      213.95      221.89     16.66 o 
  -7  -7   3        9.02        8.06      6.96 o 
  -6  -7   3      591.22      550.33     23.07 o 
  -4  -7   3      114.51      120.38      8.67 o 
  -3  -7   3      175.35      152.11     16.84 o 
  -2  -7   3      372.81      366.47      9.43 o 
  -1  -7   3       18.08       11.09      3.69 o 
   0  -7   3       11.16        2.44      3.49 o 
   1  -7   3     1559.28     1563.20     28.59 o 
   2  -7   3      141.66      126.09     13.36 o 
   3  -7   3        0.35        1.27      5.68 o 
   4  -7   3      122.17      146.10     14.65 o 
   5  -7   3      596.43      564.25     25.63 o 
   6  -7   3      196.50      201.86     12.20 o 
  -7  -6   3      181.79      216.76     15.74 o 
  -6  -6   3      418.66      411.56     19.77 o 
  -5  -6   3      762.15      808.47     28.19 o 
  -4  -6   3      130.02      129.49     22.34 o 
  -3  -6   3      425.08      444.84     10.06 o 
  -2  -6   3      844.11      885.91     18.12 o 
  -1  -6   3     2674.75     2576.15     29.70 o 
   0  -6   3     1146.99     1106.31     25.77 o 
   1  -6   3     1038.01     1044.78     21.21 o 
   2  -6   3      427.10      431.42     13.46 o 
   3  -6   3      171.19      171.23      9.06 o 
   4  -6   3      321.54      325.51     17.94 o 
   5  -6   3      836.46      744.64     19.94 o 
   6  -6   3        1.46        2.48      4.21 o 
   7  -6   3       59.30       32.72      6.83 o 
  -8  -5   3      453.64      454.40     22.70 o 
  -7  -5   3      777.24      815.43     29.29 o 
  -6  -5   3      520.65      521.41     21.60 o 
  -5  -5   3      226.52      210.54     14.28 o 
  -4  -5   3      321.44      315.89     17.76 o 
  -3  -5   3     2030.09     2090.87     30.47 o 
  -2  -5   3     1506.02     1470.92     19.41 o 
  -1  -5   3      334.82      317.09      7.65 o 
   0  -5   3       75.40       81.82      4.47 o 
   1  -5   3      416.90      413.00      8.88 o 
   2  -5   3     1053.24     1007.27     15.09 o 
   3  -5   3      699.88      699.58     17.08 o 
   4  -5   3      642.57      663.17     26.18 o 
   5  -5   3       25.16       25.09      6.41 o 
   6  -5   3      148.49      127.05     22.52 o 
   7  -5   3      220.04      195.81     11.26 o 
   8  -5   3      399.05      406.44     15.92 o 
  -8  -4   3      898.57      918.32     32.59 o 
  -7  -4   3      366.62      384.46     19.41 o 
  -5  -4   3      673.00      682.88     24.90 o 
  -4  -4   3     1173.07     1156.05     16.46 o 
  -3  -4   3     1595.15     1576.13     19.82 o 
  -2  -4   3     3643.48     3784.73     46.60 o 
  -1  -4   3        6.82       16.88      3.11 o 
   0  -4   3       72.94       69.32      3.94 o 
   1  -4   3     1442.75     1490.89     18.66 o 
   2  -4   3     2661.55     2572.21     28.42 o 
   3  -4   3     1076.97     1084.43     15.68 o 
   4  -4   3      457.05      478.44     11.96 o 
   5  -4   3       48.33       39.23      6.22 o 
   6  -4   3      320.56      309.89     20.50 o 
   7  -4   3      634.05      622.65     27.64 o 
   8  -4   3      147.71      164.85     12.27 o 
  -8  -3   3      565.75      556.19     24.53 o 
  -7  -3   3      128.02      117.90     12.45 o 
  -5  -3   3     1663.95     1704.46     42.11 o 
  -4  -3   3      859.96      860.90     16.41 o 
  -3  -3   3     1626.01     1485.29     18.40 o 
  -2  -3   3       57.36       67.98      3.69 o 
  -1  -3   3     4091.76     4474.27    121.90 o 
   0  -3   3        2.51        0.96      2.10 o 
   1  -3   3     1454.43     1475.51     17.81 o 
   2  -3   3     1005.03      962.90     13.49 o 
   3  -3   3        4.30        4.52      1.97 o 
   4  -3   3      191.21      193.35      6.19 o 
   5  -3   3      226.56      227.88      7.29 o 
   6  -3   3      229.75      244.27      8.04 o 
   7  -3   3      224.04      231.60     10.62 o 
   8  -3   3      240.46      233.92     14.46 o 
   9  -3   3        0.03        0.00      7.32 o 
  -9  -2   3        5.80       21.97      8.79 o 
  -8  -2   3        5.30       13.18      6.59 o 
  -7  -2   3      239.05      257.04     15.38 o 
  -5  -2   3     1676.04     1546.25     25.28 o 
  -4  -2   3      511.88      555.99      9.73 o 
  -3  -2   3       37.04       44.12      3.08 o 
  -2  -2   3     2562.43     2880.25    115.98 o 
  -1  -2   3     3181.13     3182.06     31.43 o 
   0  -2   3     1063.04     1098.38     13.60 o 
   1  -2   3      151.08      143.71      9.15 o 
   2  -2   3      923.79      898.36     18.12 o 
   3  -2   3        1.57        0.00      1.54 o 
   4  -2   3      431.15      443.76      9.05 o 
   5  -2   3       40.51       30.04      7.07 o 
   6  -2   3      140.52      149.00      8.15 o 
   7  -2   3      343.02      363.69     16.85 o 
   8  -2   3       30.38       34.13      4.79 o 
   9  -2   3       17.75       21.24      9.52 o 
  -9  -1   3       71.21       68.47     11.35 o 
  -8  -1   3       15.72       27.10      7.69 o 
  -7  -1   3       12.49       19.04      6.22 o 
  -6  -1   3      283.35      311.60     15.38 o 
  -5  -1   3       26.10       23.28      4.12 o 
  -4  -1   3      361.21      412.85      8.05 o 
  -3  -1   3     1557.90     1574.31     19.81 o 
  -2  -1   3     1610.31     1632.23     17.82 o 
  -1  -1   3     1668.02     1669.71     23.07 o 
   0  -1   3     3184.87     3153.93     37.15 o 
   1  -1   3     1723.39     1818.42     19.30 o 
   2  -1   3      113.40      108.94      3.79 o 
   3  -1   3      110.94      150.60      4.70 o 
   4  -1   3      180.75      168.97      6.17 o 
   5  -1   3      525.01      555.24     19.21 o 
   6  -1   3      260.46      266.11      9.21 o 
   7  -1   3       58.40       68.15      5.43 o 
   8  -1   3      111.52      116.43      7.15 o 
   9  -1   3      190.50      182.41     11.88 o 
  -9   0   3       13.35       10.62      7.32 o 
  -8   0   3      532.10      549.24     23.43 o 
  -7   0   3      628.74      642.97     24.17 o 
  -6   0   3      915.02      934.10     19.14 o 
  -5   0   3        2.92        6.77      3.49 o 
  -4   0   3      180.40      174.12      5.19 o 
  -3   0   3     2130.46     2139.12     22.67 o 
  -2   0   3     4582.71     4760.73     50.39 o 
  -1   0   3      541.83      605.67      9.13 o 
   0   0   3      446.51      418.00      6.19 o 
   1   0   3      467.95      504.25      7.39 o 
   2   0   3     1539.80     1486.57     16.55 o 
   3   0   3      203.57      180.43      5.94 o 
   4   0   3     4041.69     4212.35     49.47 o 
   5   0   3      462.02      549.56     10.38 o 
   6   0   3       57.67       53.98      4.40 o 
   7   0   3       38.71       46.03      5.03 o 
   8   0   3      335.11      349.97     13.20 o 
   9   0   3       52.26       53.14      7.51 o 
  -9   1   3      237.34      203.95     16.48 o 
  -8   1   3      285.14      319.29     17.58 o 
  -7   1   3       82.83      104.56      7.89 o 
  -6   1   3        7.67        8.38      3.78 o 
  -5   1   3      618.44      622.78     14.87 o 
  -4   1   3     2504.22     2590.08     27.84 o 
  -3   1   3        7.01       21.61      2.01 o 
  -2   1   3     1008.04      965.21     15.53 o 
  -1   1   3       67.82       57.87      3.62 o 
   0   1   3     3537.86     3761.55     34.38 o 
   1   1   3     2946.15     3045.69     35.34 o 
   2   1   3     8660.76     8615.24     75.91 o 
   3   1   3     1617.46     1613.30     18.05 o 
   4   1   3      312.31      337.34     12.02 o 
   5   1   3      142.76      141.03      6.05 o 
   6   1   3      671.98      672.93     12.11 o 
   7   1   3       98.80       88.87      5.64 o 
   8   1   3      189.91      201.60     16.29 o 
   9   1   3      108.71      110.16     11.35 o 
  10   1   3        0.27        1.10      7.32 o 
  -8   2   3       96.32      104.35     12.45 o 
  -7   2   3       50.91       62.99      6.73 o 
  -6   2   3       12.73       21.95      7.32 o 
  -5   2   3      899.52      879.94     17.70 o 
  -4   2   3      875.49      905.54     12.98 o 
  -3   2   3     6138.98     6503.63     59.72 o 
  -2   2   3      359.27      355.66      5.67 o 
  -1   2   3      524.45      556.31      7.18 o 
   0   2   3      908.01      926.55     10.53 o 
   1   2   3    10468.00    10682.76    113.47 o 
   2   2   3     4865.52     5297.58     57.73 o 
   3   2   3        8.85       16.69      2.47 o 
   4   2   3      602.75      650.61      9.85 o 
   5   2   3      158.60      172.88      8.99 o 
   6   2   3     1236.11     1157.21     16.32 o 
   7   2   3      487.65      507.10     14.75 o 
   8   2   3       44.29       35.53      5.95 o 
   9   2   3      249.51      246.01     12.28 o 
  10   2   3      259.30      275.35     19.41 o 
  -7   3   3      496.82      464.08     14.21 o 
  -6   3   3       18.34       21.63      4.57 o 
  -5   3   3      788.73      802.83     16.73 o 
  -4   3   3        4.46        8.13      2.21 o 
  -3   3   3      115.70      149.43      4.53 o 
  -2   3   3      207.77      242.38      5.16 o 
  -1   3   3      342.48      332.95      5.66 o 
   0   3   3       32.60       15.80      1.82 o 
   1   3   3    12714.61    13110.13    138.65 o 
   2   3   3     1213.97     1347.20     14.78 o 
   3   3   3      820.54      854.67     10.80 o 
   4   3   3      176.42      215.24      4.79 o 
   5   3   3      414.84      357.46      7.08 o 
   6   3   3      374.96      340.66     11.12 o 
   7   3   3      238.46      214.37     13.91 o 
   8   3   3        6.77        7.93      4.53 o 
   9   3   3       10.95       15.07      5.10 o 
  10   3   3        7.85        2.20      7.69 o 
  -8   4   3        0.12        0.00      6.22 o 
  -7   4   3       31.85       36.98      8.79 o 
  -6   4   3      132.88      141.95      8.18 o 
  -5   4   3      437.10      470.16     12.49 o 
  -4   4   3      534.67      532.00      9.74 o 
  -3   4   3        0.71        0.33      1.52 o 
  -2   4   3       11.69       20.86      2.12 o 
  -1   4   3      228.83      277.49      5.41 o 
   0   4   3      673.57      665.43      8.94 o 
   1   4   3     2253.65     2251.24     27.68 o 
   2   4   3     1159.78     1265.33     14.44 o 
   3   4   3       11.22       12.89      1.52 o 
   4   4   3     3500.43     3598.15     59.68 o 
   5   4   3     1225.90     1200.11     25.26 o 
   6   4   3        9.14       18.60      4.27 o 
   7   4   3       95.52       85.14      7.35 o 
   8   4   3       80.78       75.24      8.79 o 
   9   4   3       63.62       69.96      9.89 o 
  10   4   3       15.06       15.01      8.42 o 
  -8   5   3       47.29       33.32      9.89 o 
  -7   5   3      301.28      285.60     18.31 o 
  -6   5   3      134.15      155.98     14.65 o 
  -5   5   3       89.04       81.65     10.62 o 
  -4   5   3       27.92       36.30      3.34 o 
  -3   5   3      241.77      253.76      6.15 o 
  -2   5   3      949.10      944.04     12.57 o 
  -1   5   3        4.84        7.57      1.66 o 
   0   5   3      219.28      230.23      4.85 o 
   1   5   3      635.15      694.78     13.55 o 
   2   5   3     1125.50     1168.26     16.18 o 
   3   5   3     1607.22     1579.17     17.50 o 
   4   5   3     1775.63     1977.65     29.24 o 
   5   5   3     2075.40     2111.88     31.88 o 
   6   5   3      294.13      269.34     10.61 o 
   7   5   3       16.22       16.83      4.78 o 
   8   5   3      118.56      123.20      9.43 o 
   9   5   3      245.72      236.19     11.90 o 
  10   5   3       24.98       34.05      9.52 o 
  -7   6   3      160.63      179.78     17.21 o 
  -6   6   3        1.34        0.00      5.86 o 
  -5   6   3      498.03      483.69     21.97 o 
  -4   6   3     2242.17     2288.67     34.96 o 
  -3   6   3      576.79      558.27     13.87 o 
  -2   6   3     1080.56     1056.26     14.65 o 
  -1   6   3       32.76       33.17      4.01 o 
   0   6   3       21.00       27.37      3.86 o 
   1   6   3      519.88      534.12      9.96 o 
   2   6   3     1489.23     1586.72     18.19 o 
   3   6   3     2718.91     2831.31     28.76 o 
   4   6   3      377.89      350.32     26.91 o 
   5   6   3       86.59       92.80      7.09 o 
   6   6   3      604.11      640.37     16.21 o 
   7   6   3      352.07      329.27     12.36 o 
   8   6   3      495.51      495.55     16.48 o 
   9   6   3       67.98       74.99      8.27 o 
  -7   7   3        9.99       16.84      9.15 o 
  -6   7   3       84.72       65.54     11.35 o 
  -5   7   3     1749.89     1748.03     46.87 o 
  -4   7   3     1761.61     1729.84     30.06 o 
  -3   7   3      628.47      648.43     26.73 o 
  -2   7   3       13.33        9.11      3.84 o 
  -1   7   3       51.75       62.27      5.56 o 
   0   7   3      971.59      950.53     18.12 o 
   1   7   3       17.60       13.38      2.49 o 
   2   7   3      100.38       89.78      4.06 o 
   3   7   3      869.61      880.34     12.34 o 
   4   7   3       47.30       48.71      7.32 o 
   5   7   3      662.73      676.07     16.26 o 
   6   7   3      598.99      564.47     15.53 o 
   7   7   3      240.03      264.59     11.21 o 
   8   7   3      189.33      192.08     14.46 o 
   9   7   3       56.62       52.05      7.46 o 
  -6   8   3       40.17       56.39     11.35 o 
  -5   8   3       80.76       88.98     12.45 o 
  -4   8   3      123.71      102.85      8.27 o 
  -3   8   3       38.06       29.75      5.86 o 
  -2   8   3       56.30       50.81      5.82 o 
  -1   8   3      279.88      287.29     10.80 o 
   0   8   3      515.55      503.14     13.43 o 
   2   8   3      571.33      563.98      9.80 o 
   3   8   3      605.98      635.64     10.66 o 
   4   8   3      206.65      197.68      8.62 o 
   5   8   3      544.99      579.39     15.37 o 
   6   8   3      838.65      817.44     19.39 o 
   7   8   3      314.72      323.98     17.21 o 
   8   8   3       25.09       16.50      5.30 o 
   9   8   3       20.14       19.94     11.17 o 
  -6   9   3      197.48      221.52     20.50 o 
  -5   9   3      219.07      213.47     19.41 o 
  -4   9   3      236.13      237.91     11.47 o 
  -3   9   3      167.14      138.07      9.64 o 
  -2   9   3       20.52       19.66      4.78 o 
  -1   9   3      200.77      219.36      9.95 o 
   0   9   3      917.38      843.33     19.00 o 
   2   9   3        3.64        3.92      3.25 o 
   3   9   3      147.48      158.70      7.64 o 
   4   9   3      360.75      362.78     11.52 o 
   5   9   3      123.60      123.55      8.44 o 
   6   9   3      237.37      243.70     19.41 o 
   7   9   3       58.49       51.91     10.25 o 
   8   9   3       86.99       66.41      8.13 o 
   9   9   3       32.45       46.32      7.61 o 
  -5  10   3       95.39      120.10     15.74 o 
  -4  10   3        2.02        5.59      4.53 o 
  -3  10   3       21.13       16.29      5.18 o 
  -2  10   3      451.79      475.00     15.53 o 
  -1  10   3       31.69       34.18      8.06 o 
   0  10   3      136.59      137.54     10.07 o 
   1  10   3       20.80        6.52     14.10 o 
   2  10   3       19.54       21.75      5.13 o 
   3  10   3        5.61        0.73      5.13 o 
   4  10   3     1402.93     1377.48     41.01 o 
   5  10   3      750.09      739.00     26.55 o 
   6  10   3      105.83      115.69     19.59 o 
   7  10   3       10.62       14.44      5.53 o 
   8  10   3      302.65      325.77     14.28 o 
  -4  11   3      159.23      148.04     11.62 o 
  -3  11   3      206.22      221.63     12.16 o 
  -2  11   3      260.93      282.26     12.80 o 
  -1  11   3      476.74      456.37     15.53 o 
   0  11   3        0.10        0.00      3.88 o 
   1  11   3       26.06       18.31      6.96 o 
   2  11   3      374.94      387.03     20.87 o 
   3  11   3      446.68      455.50     22.70 o 
   4  11   3       36.40       42.11      9.52 o 
   5  11   3        0.31        2.20      6.59 o 
   6  11   3      346.51      333.93     21.24 o 
   7  11   3      231.08      280.11     20.87 o 
  -3  12   3      363.34      318.85     14.73 o 
  -2  12   3        5.83        9.15      4.90 o 
  -1  12   3      117.12       98.16      9.32 o 
   0  12   3      490.17      469.66     16.11 o 
   1  12   3      686.43      632.35     28.19 o 
   2  12   3      334.67      324.05     20.50 o 
   3  12   3      274.85      228.12     17.58 o 
   4  12   3       32.28       28.56      9.15 o 
   5  12   3       31.01       27.46      9.52 o 
   6  12   3      140.90      143.17     17.21 o 
  -1  13   3       72.08       72.59      8.67 o 
   0  13   3      352.80      374.39     26.73 o 
   1  13   3      314.61      339.06     21.97 o 
   2  13   3        1.13        4.03      6.59 o 
   3  13   3        4.20        2.20      6.96 o 
   4  13   3      101.56       95.93     14.28 o 
   5  13   3      301.09      337.60     22.70 o 
  -2 -10   4       99.18      117.54     15.38 o 
  -1 -10   4       68.17       68.47     12.08 o 
   0 -10   4       97.56      105.82      9.69 o 
   1 -10   4      395.31      433.19     20.69 o 
  -3  -9   4      299.33      341.62     20.14 o 
  -2  -9   4       67.95       73.23     11.35 o 
  -1  -9   4      582.78      593.95     17.67 o 
   0  -9   4      785.70      794.78     26.55 o 
   1  -9   4      562.22      601.76     19.41 o 
   2  -9   4      174.89      191.99     12.66 o 
   3  -9   4       11.80       20.54      6.05 o 
  -4  -8   4      126.65      129.25     13.91 o 
  -3  -8   4        5.67        9.52      6.22 o 
  -2  -8   4      612.72      682.15     26.73 o 
  -1  -8   4     1169.99     1225.60     25.34 o 
   0  -8   4        9.38       13.91      4.66 o 
   1  -8   4        4.45        2.88      4.12 o 
   2  -8   4        2.26        3.84      4.40 o 
   3  -8   4      543.74      569.27     30.02 o 
   4  -8   4      427.63      461.36     24.17 o 
   5  -8   4      419.15      397.05     16.31 o 
  -6  -7   4      539.36      595.74     25.26 o 
  -5  -7   4       33.44       30.39      8.79 o 
  -4  -7   4       31.98       27.83      8.06 o 
  -3  -7   4      744.91      758.06     25.26 o 
  -2  -7   4       85.91       92.69      7.50 o 
  -1  -7   4     1954.32     2000.65     35.52 o 
   0  -7   4     4223.25     4308.19     59.37 o 
   1  -7   4     1114.25     1097.50     23.66 o 
   2  -7   4       41.97       39.11      5.94 o 
   3  -7   4     1399.79     1366.46     28.47 o 
   4  -7   4      779.33      797.49     30.02 o 
   5  -7   4       33.19       45.46      7.09 o 
   6  -7   4       78.78       88.42      9.57 o 
  -7  -6   4       31.46       45.04      9.89 o 
  -5  -6   4       35.88       38.08      9.15 o 
  -4  -6   4      221.40      246.06     15.74 o 
  -2  -6   4     1898.88     1827.81     73.23 o 
  -1  -6   4      113.80      123.37      6.23 o 
   0  -6   4       18.33       17.25      3.28 o 
   1  -6   4     2320.60     2247.51     35.85 o 
   2  -6   4      323.47      307.37     11.78 o 
   3  -6   4     1435.26     1417.01     56.39 o 
   4  -6   4      495.86      438.30     14.76 o 
   5  -6   4      108.04      103.00      9.05 o 
   6  -6   4      305.14      327.39     16.66 o 
   7  -6   4      286.46      295.94     14.23 o 
  -7  -5   4      287.84      305.01     18.31 o 
  -6  -5   4      266.78      239.47     16.84 o 
  -5  -5   4      262.00      268.03     17.21 o 
  -4  -5   4      698.30      717.30     25.26 o 
  -3  -5   4     1519.14     1508.86     20.81 o 
  -2  -5   4      393.55      376.58     11.26 o 
  -1  -5   4       26.87       23.07      4.01 o 
   0  -5   4      852.50      809.48     22.03 o 
   1  -5   4     3057.88     3080.41     34.24 o 
   2  -5   4     1892.40     1893.17     24.15 o 
   3  -5   4        1.95        6.96      3.62 o 
   4  -5   4        6.28       14.80      4.12 o 
   5  -5   4      352.50      362.25     13.33 o 
   6  -5   4      708.50      734.91     20.06 o 
   7  -5   4      486.46      483.05     17.08 o 
  -8  -4   4      118.27      152.69     16.11 o 
  -7  -4   4      340.73      363.59     19.77 o 
  -6  -4   4      893.09      878.04     31.49 o 
  -5  -4   4      254.74      221.52     15.01 o 
  -4  -4   4     1043.58     1039.99     32.22 o 
  -3  -4   4       25.79       29.49      3.51 o 
  -2  -4   4      675.63      722.98     15.39 o 
  -1  -4   4      790.81      781.12     18.53 o 
   0  -4   4     1342.17     1273.20     23.23 o 
   1  -4   4     1521.45     1500.85     19.51 o 
   2  -4   4      245.98      268.02      7.43 o 
   3  -4   4     1591.65     1577.36     25.02 o 
   4  -4   4      583.06      577.19     14.73 o 
   5  -4   4     1610.48     1571.27     29.12 o 
   6  -4   4      311.72      333.28     12.94 o 
   7  -4   4        0.97        4.76      4.48 o 
   8  -4   4       14.99       19.44      6.77 o 
  -8  -3   4       36.72       41.38      9.89 o 
  -7  -3   4      255.86      282.31     17.21 o 
  -6  -3   4     1112.01     1097.01     35.15 o 
  -5  -3   4       13.72        7.32      6.22 o 
  -4  -3   4      350.57      348.09     20.50 o 
  -3  -3   4     1298.64     1335.03     18.30 o 
  -2  -3   4      742.33      704.75     14.65 o 
  -1  -3   4      597.61      470.44     11.12 o 
   0  -3   4      425.10      378.42      7.96 o 
   1  -3   4        2.20        1.92      1.75 o 
   2  -3   4      340.56      341.81      7.90 o 
   3  -3   4     2094.47     2024.34     24.41 o 
   4  -3   4     1175.61     1151.99     17.14 o 
   5  -3   4      120.35      118.73      6.29 o 
   6  -3   4        1.05        0.00      3.26 o 
   7  -3   4       43.80       51.73      6.67 o 
   8  -3   4      975.65      898.88     22.89 o 
  -8  -2   4      580.91      622.10     26.73 o 
  -7  -2   4      527.84      563.15     23.80 o 
  -6  -2   4      407.21      406.80     20.50 o 
  -5  -2   4       47.67       46.48      5.68 o 
  -4  -2   4        5.54        0.00      2.81 o 
  -3  -2   4     1346.91     1230.21     26.08 o 
  -2  -2   4     2817.63     2930.18     30.62 o 
  -1  -2   4     3097.84     3198.61     32.55 o 
   0  -2   4       60.21       81.93      3.71 o 
   1  -2   4      744.41      722.24     11.12 o 
   2  -2   4      850.56      830.88     17.21 o 
   3  -2   4     1997.90     2064.52     30.55 o 
   4  -2   4     1004.61      959.89     18.88 o 
   5  -2   4        6.15        0.50      1.95 o 
   6  -2   4      448.39      446.33     13.66 o 
   7  -2   4      297.28      294.11     21.30 o 
   8  -2   4      306.49      304.55     13.03 o 
   9  -2   4       15.11       24.90      9.52 o 
  -8  -1   4       64.52       90.07     12.08 o 
  -7  -1   4      576.91      549.97     23.07 o 
  -6  -1   4       34.98       24.90      8.06 o 
  -5  -1   4      292.49      276.00     10.29 o 
  -4  -1   4      490.49      510.87     21.24 o 
  -3  -1   4     2882.69     2842.92     29.52 o 
  -2  -1   4     1149.94     1237.02     21.61 o 
  -1  -1   4       68.85      105.23      3.71 o 
   0  -1   4      406.60      520.96      8.42 o 
   1  -1   4     2685.15     2648.34     27.41 o 
   2  -1   4     3618.86     3553.06     35.57 o 
   3  -1   4      921.25      922.82     13.36 o 
   4  -1   4        2.72        1.61      2.04 o 
   5  -1   4       22.54       17.19      3.10 o 
   6  -1   4     1113.49     1159.96     25.89 o 
   7  -1   4      753.29      760.98     14.85 o 
   8  -1   4      235.15      230.35      8.78 o 
   9  -1   4      149.42      136.12     10.69 o 
  -8   0   4      748.45      751.35     28.56 o 
  -7   0   4      889.63      834.84     28.56 o 
  -6   0   4      105.86      104.76      8.06 o 
  -5   0   4     1056.42     1062.71     21.04 o 
  -4   0   4      691.24      615.15     14.35 o 
  -3   0   4      761.69      799.45     10.75 o 
  -2   0   4      277.43      295.47      8.12 o 
  -1   0   4     1338.40     1387.90     16.70 o 
   0   0   4     2492.09     2576.77     25.84 o 
   1   0   4      520.33      495.85      7.95 o 
   2   0   4     2257.47     2318.76     24.52 o 
   3   0   4     1254.68     1398.57     20.71 o 
   4   0   4      559.86      607.98     10.62 o 
   5   0   4       12.57       20.85      3.01 o 
   6   0   4      298.24      276.02      8.20 o 
   7   0   4     1050.14     1127.83     18.29 o 
   8   0   4       22.98       15.75     10.44 o 
   9   0   4       15.64       22.86      6.05 o 
  -8   1   4       93.31       96.30     12.08 o 
  -7   1   4      154.02      175.02     12.82 o 
  -6   1   4      899.27      924.55     28.19 o 
  -5   1   4     1432.56     1472.83     26.01 o 
  -4   1   4       84.43       77.88     10.98 o 
  -3   1   4      236.00      252.10      8.29 o 
  -2   1   4      103.42       90.08      4.92 o 
  -1   1   4      512.27      492.67      7.03 o 
   0   1   4     1282.17     1277.81     16.16 o 
   1   1   4        4.96        6.97      2.77 o 
   2   1   4       31.19       38.83      2.73 o 
   3   1   4        5.13        5.13      2.42 o 
   4   1   4     3648.75     3572.71     36.43 o 
   5   1   4     2879.39     2955.97     32.27 o 
   6   1   4      404.50      378.66     10.46 o 
   7   1   4       25.33       28.74      3.99 o 
   8   1   4      202.33      215.99     11.00 o 
   9   1   4        8.81       16.11      5.95 o 
  10   1   4       36.82       51.69     11.35 o 
  -8   2   4       72.09       78.72     10.98 o 
  -7   2   4      244.85      266.29     11.24 o 
  -6   2   4      488.73      449.89     17.39 o 
  -5   2   4      301.98      319.82     17.21 o 
  -4   2   4        1.09        0.00      3.07 o 
  -3   2   4     2160.82     2359.34     24.72 o 
  -2   2   4      877.20      846.12     15.13 o 
  -1   2   4     1040.86      994.73     15.91 o 
   0   2   4        5.67        5.62      1.45 o 
   1   2   4     1293.98     1420.65     15.71 o 
   2   2   4     2538.02     2520.35     25.55 o 
   3   2   4       48.34       64.54      3.39 o 
   4   2   4       28.28       20.83      2.60 o 
   5   2   4       29.84       32.26      3.10 o 
   6   2   4      715.17      760.73     12.97 o 
   7   2   4      140.83      138.04     10.62 o 
   8   2   4      303.99      295.62     17.39 o 
   9   2   4      105.64      110.87      9.57 o 
  10   2   4      132.38      119.87     10.58 o 
  -8   3   4      187.30      200.65     14.65 o 
  -7   3   4      243.06      267.24     11.47 o 
  -6   3   4      507.90      494.32     27.28 o 
  -5   3   4       21.99       18.69      4.66 o 
  -4   3   4      908.66      947.29     18.74 o 
  -3   3   4     2544.06     2428.06     25.95 o 
  -2   3   4      177.27      292.69      7.31 o 
  -1   3   4     3046.51     3247.07     31.40 o 
   0   3   4      323.83      344.53      6.74 o 
   1   3   4     2068.59     2172.64     22.26 o 
   2   3   4      144.19      121.62      5.16 o 
   3   3   4      361.92      380.35      8.05 o 
   4   3   4        4.89        5.03      1.74 o 
   5   3   4      116.65      122.18      6.01 o 
   6   3   4      121.82      117.44      5.15 o 
   7   3   4      139.23      145.94      9.45 o 
   8   3   4      342.43      335.37     12.94 o 
   9   3   4       16.78       12.63      5.70 o 
  10   3   4       62.03       55.49     13.55 o 
  -8   4   4      256.98      321.85     20.14 o 
  -7   4   4      260.14      284.87     18.31 o 
  -6   4   4       28.14       34.42      8.42 o 
  -5   4   4      145.20      141.17      7.72 o 
  -4   4   4      724.27      665.55     19.41 o 
  -3   4   4     1728.56     1765.33     26.48 o 
  -2   4   4       26.91       12.82      2.03 o 
  -1   4   4     1315.08     1414.23     16.21 o 
   0   4   4        4.18       10.52      1.80 o 
   1   4   4     1557.26     1551.40     17.23 o 
   2   4   4     1011.35      992.29     12.48 o 
   3   4   4       42.03       53.67      2.91 o 
   4   4   4      148.26      159.58      4.49 o 
   5   4   4      179.43      185.15      5.15 o 
   6   4   4       76.53       83.21      6.93 o 
   7   4   4      430.98      391.34     13.43 o 
   8   4   4        3.58        0.00      3.88 o 
   9   4   4        4.76        1.49      4.78 o 
  10   4   4        3.35        2.95      5.42 o 
  -8   5   4      396.45      426.21     23.80 o 
  -7   5   4       72.94       75.79     12.08 o 
  -6   5   4      162.40      190.77     15.38 o 
  -5   5   4       81.27       73.23     10.98 o 
  -4   5   4     2057.55     2022.28     47.23 o 
  -3   5   4      768.05      785.84     12.14 o 
  -2   5   4      553.97      639.84     10.58 o 
  -1   5   4      123.76      111.39      3.96 o 
   0   5   4      392.00      369.68      6.83 o 
   1   5   4      659.71      693.82      9.95 o 
   2   5   4     1751.71     1805.01     20.04 o 
   3   5   4        2.03        2.88      1.60 o 
   4   5   4      647.94      673.83     14.70 o 
   5   5   4       19.27       25.03      8.97 o 
   6   5   4      589.69      586.23     24.53 o 
   7   5   4      844.54      807.57     19.52 o 
   8   5   4      127.48      111.65      8.91 o 
   9   5   4       24.59       15.12      5.30 o 
  10   5   4       30.22       25.96      6.93 o 
  -7   6   4       61.16       68.11     12.08 o 
  -6   6   4      331.22      338.33     20.14 o 
  -5   6   4      228.15      251.18     16.48 o 
  -4   6   4     1499.79     1474.15     39.91 o 
  -3   6   4      155.03      149.53      5.33 o 
  -2   6   4       39.87       31.63      3.05 o 
  -1   6   4       93.64       82.61      3.66 o 
   0   6   4     1636.13     1601.01     18.43 o 
   1   6   4      521.28      549.94     12.27 o 
   2   6   4        8.11       13.81      3.34 o 
   3   6   4      161.20      191.20      9.65 o 
   4   6   4     6440.24     6595.91     96.57 o 
   5   6   4       53.11       51.32      5.82 o 
   6   6   4      449.20      425.62     13.32 o 
   7   6   4      517.85      524.04     21.79 o 
   8   6   4       10.62        4.54      4.38 o 
   9   6   4       40.93       32.55      6.46 o 
  10   6   4      113.87      121.32     10.87 o 
  -7   7   4      203.14      229.95     18.31 o 
  -6   7   4      326.18      351.51     21.24 o 
  -5   7   4      203.23      198.82     15.38 o 
  -4   7   4       11.08       12.18      4.22 o 
  -3   7   4       22.49       25.90      4.66 o 
  -2   7   4       49.44       49.87      5.27 o 
  -1   7   4      718.14      703.85     15.62 o 
   0   7   4      144.17      143.45      4.26 o 
   1   7   4       38.07       34.97      6.69 o 
   2   7   4       29.88       39.47      4.68 o 
   3   7   4      200.90      210.16      5.73 o 
   4   7   4       13.94       16.49     10.98 o 
   5   7   4      186.69      187.96     16.29 o 
   6   7   4      373.58      326.32     19.04 o 
   7   7   4        1.84        0.00      3.75 o 
   8   7   4        1.68        3.16      5.86 o 
   9   7   4       57.15       50.63      7.63 o 
  -6   8   4       71.13       70.30     12.45 o 
  -5   8   4      175.14      165.14     16.11 o 
  -4   8   4      144.96      155.08      9.40 o 
  -3   8   4      533.63      548.16     32.22 o 
  -2   8   4     2243.96     2164.96     34.39 o 
  -1   8   4        4.22        0.00      2.81 o 
   0   8   4       85.37      110.92     21.79 o 
   1   8   4      199.00      106.19      8.06 o 
   2   8   4       89.02       87.87      4.43 o 
   3   8   4       33.32       34.22      3.41 o 
   4   8   4      159.51      153.70      7.91 o 
   5   8   4       71.79       72.86      9.34 o 
   6   8   4      168.78      162.30      9.40 o 
   7   8   4      174.45      177.06     10.01 o 
   8   8   4        4.30        8.71      4.90 o 
   9   8   4      106.89      108.99     10.06 o 
  -6   9   4       30.77       50.53     11.72 o 
  -5   9   4       34.85       23.80      8.79 o 
  -4   9   4      104.99       99.75      8.60 o 
  -3   9   4       23.97       16.07      4.74 o 
  -2   9   4       19.00       28.06      5.16 o 
  -1   9   4       92.07       88.36     11.53 o 
   0   9   4      229.24      232.51      9.84 o 
   1   9   4     1094.00      920.80    135.84 o 
   2   9   4      196.65      188.02      8.36 o 
   3   9   4      618.57      575.91     13.60 o 
   4   9   4        8.85        6.92      4.21 o 
   5   9   4        0.10        4.03      3.86 o 
   6   9   4        9.25        8.97      4.58 o 
   7   9   4        2.27        0.00      8.24 o 
   8   9   4        5.92        0.73      4.78 o 
   9   9   4       24.16       14.46      5.70 o 
  -5  10   4      158.74      182.35     18.67 o 
  -4  10   4      420.34      413.76     23.07 o 
  -3  10   4      632.87      608.64     17.96 o 
  -2  10   4      558.56      523.57     19.77 o 
  -1  10   4        7.41       11.52      4.27 o 
   0  10   4       66.74       64.54      6.72 o 
   1  10   4      413.10      414.03     35.33 o 
   2  10   4      484.11      491.10     14.06 o 
   3  10   4      297.83      310.50     18.31 o 
   4  10   4        1.29        5.49      6.22 o 
   5  10   4      162.24      177.59      9.32 o 
   6  10   4      276.86      282.11     21.05 o 
   7  10   4      584.73      535.49     16.97 o 
   8  10   4       87.07       97.14      9.28 o 
  -4  11   4      219.37      233.61     18.67 o 
  -3  11   4       50.55       63.76     10.62 o 
  -2  11   4       22.82       23.48      5.68 o 
  -1  11   4      128.62      128.71      9.58 o 
   0  11   4      377.34      375.51     13.72 o 
   1  11   4      384.44      369.12     12.82 o 
   2  11   4      307.40      296.95     17.94 o 
   3  11   4        1.98        1.46      5.49 o 
   4  11   4        9.59       15.01      7.69 o 
   5  11   4      100.37      119.00     14.65 o 
   6  11   4      504.84      497.97     25.26 o 
   7  11   4      157.15      146.45     12.82 o 
   8  11   4       55.71       58.51      8.13 o 
  -3  12   4        0.65        0.00      4.78 o 
  -2  12   4       45.26       38.43     10.44 o 
  -1  12   4      217.30      221.87     11.78 o 
   0  12   4      474.21      462.92     31.49 o 
   1  12   4      533.86      424.21     52.54 o 
   2  12   4       27.92       35.15      9.52 o 
   3  12   4       10.84       18.31      8.06 o 
   4  12   4      534.15      550.70     27.10 o 
   5  12   4      380.94      422.18     24.17 o 
   6  12   4       57.61       47.23     11.35 o 
   7  12   4        0.86        8.42      7.69 o 
  -1  13   4       50.80       55.69      7.77 o 
   0  13   4       37.86       49.20      7.19 o 
   1  13   4        2.62        2.20      6.59 o 
   2  13   4       72.83       81.65     12.82 o 
   3  13   4      334.21      294.76     20.14 o 
   4  13   4       67.43       69.94     12.45 o 
   5  13   4       43.00       38.81     10.62 o 
   2  14   4       51.85       56.75     12.45 o 
   3  14   4      369.65      369.45     24.17 o 
  -2  -9   5       28.86       36.62      9.52 o 
  -1  -9   5      157.03      172.83     16.84 o 
   0  -9   5      157.30      153.51     11.24 o 
   1  -9   5      104.87      114.54     10.20 o 
   2  -9   5        1.15        0.00      4.94 o 
  -2  -8   5      280.21      297.32     17.94 o 
  -1  -8   5      347.24      352.76     13.55 o 
   0  -8   5        1.48        0.00      3.88 o 
   1  -8   5      101.56      125.64     10.10 o 
   2  -8   5      196.31      210.86     11.52 o 
   3  -8   5      401.84      418.60     16.31 o 
   4  -8   5      265.73      276.06     13.85 o 
  -5  -7   5      147.96      169.16     16.48 o 
  -4  -7   5      227.44      244.23     16.84 o 
  -3  -7   5      176.83      201.39     14.28 o 
  -2  -7   5      502.76      516.28     21.97 o 
  -1  -7   5       60.33       71.20      7.12 o 
   0  -7   5        1.87        4.00      3.86 o 
   1  -7   5        4.53        2.98      3.86 o 
   2  -7   5      133.04      119.63      9.57 o 
   3  -7   5      394.14      418.78     15.40 o 
   4  -7   5        4.41        5.13      4.66 o 
   5  -7   5      120.32      125.53     10.74 o 
  -6  -6   5      121.54      117.17     15.01 o 
  -5  -6   5      335.85      376.41     21.24 o 
  -4  -6   5      245.21      272.79     17.21 o 
  -3  -6   5       96.04      124.49     12.82 o 
  -2  -6   5      175.64      167.25      6.83 o 
  -1  -6   5      904.30      877.74     16.47 o 
   0  -6   5      327.79      329.83     11.91 o 
   1  -6   5     1273.09     1262.67     25.37 o 
   2  -6   5     3162.24     3132.29     47.51 o 
   3  -6   5       21.58       22.74      5.16 o 
   4  -6   5      201.30      179.87     15.56 o 
   5  -6   5      410.81      384.37     15.02 o 
   6  -6   5      502.65      458.11     33.69 o 
  -7  -5   5      145.16      137.31     15.01 o 
  -6  -5   5      762.57      800.42     31.86 o 
  -5  -5   5     1551.36     1543.35     43.94 o 
  -4  -5   5      402.66      390.69     19.77 o 
  -3  -5   5        1.98        0.00      2.98 o 
  -2  -5   5      356.08      364.61      9.22 o 
  -1  -5   5     1656.42     1653.42     25.77 o 
   0  -5   5     4090.89     4023.55     45.34 o 
   1  -5   5      228.81      235.60     10.06 o 
   2  -5   5     1110.66     1135.32     32.95 o 
   3  -5   5        2.96        2.56      5.13 o 
   4  -5   5     1038.51     1047.95     23.69 o 
   5  -5   5      383.15      380.37     24.17 o 
   6  -5   5      446.24      430.25     21.60 o 
   7  -5   5        3.76        7.46      4.90 o 
  -6  -4   5       31.49       14.65      7.69 o 
  -5  -4   5     2067.12     2034.00     51.26 o 
  -4  -4   5      228.36      204.58      8.80 o 
  -3  -4   5      759.22      707.33     16.26 o 
  -2  -4   5     1120.16     1045.97     16.12 o 
  -1  -4   5     1723.84     1677.33     26.80 o 
   0  -4   5     1523.38     1512.53     20.42 o 
   1  -4   5       75.54       81.90      5.10 o 
   2  -4   5      504.19      474.62     10.48 o 
   3  -4   5     1192.56     1130.68     17.63 o 
   4  -4   5     2103.92     2120.02     35.34 o 
   5  -4   5      292.02      289.59     11.78 o 
   6  -4   5       19.81       16.39      4.78 o 
   7  -4   5      290.91      307.32     16.84 o 
   8  -4   5      327.67      342.08     14.85 o 
  -6  -3   5      673.45      646.63     27.46 o 
  -5  -3   5       43.47       43.21      9.15 o 
  -4  -3   5      821.91      835.10     18.09 o 
  -3  -3   5     2573.42     2497.44     36.18 o 
  -2  -3   5     1682.23     1667.99     31.62 o 
  -1  -3   5      182.60      139.40      5.47 o 
   0  -3   5        9.88       10.16      3.13 o 
   1  -3   5     1491.81     1492.98     19.63 o 
   2  -3   5     1828.56     1653.89    122.48 o 
   3  -3   5     2100.39     1987.73     25.00 o 
   4  -3   5        4.17        0.28      2.57 o 
   5  -3   5       11.65       15.87      3.52 o 
   6  -3   5      306.32      311.47     37.53 o 
   7  -3   5      997.15      983.53     23.40 o 
   8  -3   5      144.27      149.37     11.12 o 
  -8  -2   5      608.70      663.11     28.56 o 
  -6  -2   5      110.27      114.61     13.55 o 
  -5  -2   5       66.66       71.20      7.69 o 
  -4  -2   5     1307.52     1305.53     52.91 o 
  -3  -2   5     2411.85     2242.41     32.95 o 
  -2  -2   5     1548.71     1583.88     19.69 o 
  -1  -2   5       31.59       32.10      3.07 o 
   0  -2   5       25.63        1.71      2.01 o 
   1  -2   5     1381.32     1285.62     30.73 o 
   2  -2   5     2056.49     2026.06     24.08 o 
   3  -2   5      257.68      251.44      7.08 o 
   4  -2   5        0.94        1.92      2.01 o 
   5  -2   5       76.69       76.10      6.83 o 
   6  -2   5      465.04      474.03     14.47 o 
   7  -2   5      122.98      129.03      7.43 o 
   8  -2   5      341.63      323.28     13.50 o 
   9  -2   5        1.71        0.37      7.69 o 
  -8  -1   5      282.89      280.11     18.67 o 
  -6  -1   5      480.57      504.56     23.07 o 
  -5  -1   5      140.49      139.85      8.60 o 
  -4  -1   5     1446.74     1462.89     25.31 o 
  -3  -1   5      353.75      362.69     10.84 o 
  -2  -1   5       14.68       13.47      3.66 o 
  -1  -1   5      842.89      747.13     11.20 o 
   0  -1   5    11653.43    12234.14    119.30 o 
   1  -1   5     2471.41     2419.26     26.42 o 
   2  -1   5     1671.48     1667.56     20.36 o 
   3  -1   5      365.69      369.95      8.43 o 
   4  -1   5     1134.88     1030.04     15.75 o 
   5  -1   5     1122.21     1097.35     20.45 o 
   6  -1   5      935.19      918.01     16.15 o 
   7  -1   5       40.25       41.35      4.80 o 
   8  -1   5        4.94        2.94      3.66 o 
   9  -1   5      239.93      279.01     20.50 o 
  -8   0   5      142.98      111.68     13.55 o 
  -7   0   5      295.64      302.81     17.58 o 
  -6   0   5     1860.78     1913.83     33.06 o 
  -5   0   5     2254.09     2275.85     35.68 o 
  -4   0   5      935.10      970.84     19.63 o 
  -3   0   5      218.40      204.04      9.34 o 
  -2   0   5     3623.70     3611.24     52.52 o 
  -1   0   5     4101.28     4009.67     38.96 o 
   0   0   5     3047.21     3077.43     31.17 o 
   1   0   5     1500.49     1900.68     21.40 o 
   2   0   5       80.52      101.73      4.30 o 
   3   0   5     2070.63     2046.76     28.60 o 
   4   0   5     3366.01     3161.14     41.04 o 
   5   0   5      624.77      594.86     11.63 o 
   6   0   5       66.41       64.23      5.05 o 
   7   0   5      162.23      166.83      7.27 o 
   8   0   5      189.25      193.11     10.72 o 
   9   0   5      383.07      401.46     15.74 o 
  -8   1   5      621.91      689.11     27.83 o 
  -7   1   5     1065.12     1071.37     33.69 o 
  -6   1   5     1015.03     1047.31     37.35 o 
  -5   1   5       75.30       94.23      7.61 o 
  -4   1   5      625.25      668.59     20.14 o 
  -3   1   5     3102.85     2966.92     40.26 o 
  -2   1   5     5193.54     5202.36     62.01 o 
  -1   1   5     2033.15     1964.14     20.85 o 
   0   1   5     4162.01     4336.38     41.33 o 
   1   1   5     1296.89     1353.36     18.03 o 
   2   1   5     8690.38     9131.87     82.21 o 
   3   1   5     5281.78     5333.50     55.82 o 
   4   1   5     4627.77     4501.11     47.91 o 
   5   1   5      252.51      259.59      7.43 o 
   6   1   5      591.36      569.53     11.65 o 
   7   1   5      999.47     1031.39     17.33 o 
   8   1   5      219.64      231.38     11.62 o 
   9   1   5      312.81      352.05     27.64 o 
  -8   2   5      973.89     1066.98     34.78 o 
  -7   2   5      709.07      704.16     18.90 o 
  -6   2   5       32.74       35.32      5.82 o 
  -5   2   5      275.50      284.64     11.26 o 
  -4   2   5      963.16      960.08     19.55 o 
  -3   2   5     2722.54     2579.74     36.36 o 
  -2   2   5     5890.91     6067.06     70.80 o 
  -1   2   5      985.01      995.48     16.95 o 
   0   2   5      229.24      232.87      5.17 o 
   1   2   5     2912.47     2886.29     29.17 o 
   2   2   5     6936.90     7032.96     64.39 o 
   3   2   5      932.51      889.70     12.71 o 
   4   2   5      454.55      486.01      9.25 o 
   5   2   5      630.04      648.90     11.63 o 
   6   2   5     1298.06     1227.57     22.49 o 
   7   2   5     2029.51     1936.45     33.21 o 
   8   2   5      188.82      191.03     15.56 o 
   9   2   5       53.69       53.59      7.69 o 
  10   2   5       46.71       55.64      9.70 o 
  -8   3   5       58.31       76.16     11.35 o 
  -7   3   5       61.40       73.78      7.75 o 
  -6   3   5       85.99       74.33     10.98 o 
  -5   3   5     1407.90     1447.64     45.77 o 
  -4   3   5     1858.99     1848.31     41.19 o 
  -3   3   5      561.97      444.26     11.88 o 
  -2   3   5      971.50      992.01     17.93 o 
  -1   3   5     3551.13     3858.02     37.07 o 
   0   3   5     5184.45     5352.79     65.26 o 
   1   3   5     2780.89     2842.60     28.82 o 
   2   3   5     2781.35     2704.27     27.88 o 
   3   3   5     1116.83     1127.29     17.44 o 
   4   3   5       86.55       69.75      6.95 o 
   5   3   5      162.51      150.02      5.67 o 
   6   3   5      932.67      920.47     14.53 o 
   7   3   5       31.67       32.34      5.94 o 
   8   3   5       19.06       13.58      5.00 o 
   9   3   5       29.48       20.61      6.05 o 
  10   3   5      222.87      220.06     13.33 o 
  -7   4   5      129.38      127.06     15.01 o 
  -6   4   5      355.59      365.56     12.82 o 
  -5   4   5      895.25      957.26     20.78 o 
  -4   4   5      601.17      621.49     21.24 o 
  -3   4   5      378.73      448.09     12.20 o 
  -2   4   5      295.39      288.44      5.99 o 
  -1   4   5       20.37        6.42      1.61 o 
   0   4   5     1171.24     1040.08     14.80 o 
   1   4   5      766.88      739.25     10.70 o 
   2   4   5      278.87      281.50      7.89 o 
   3   4   5      194.16      190.81      5.21 o 
   4   4   5     1124.70     1087.27     20.32 o 
   5   4   5     2603.07     2574.65     31.45 o 
   6   4   5      920.99      915.46     20.14 o 
   7   4   5       26.30       27.04      5.68 o 
   8   4   5      136.03      135.86      9.80 o 
   9   4   5      205.18      209.51     11.62 o 
  10   4   5       53.13       63.04      8.67 o 
  -7   5   5      716.57      695.33     28.93 o 
  -6   5   5      804.96      809.94     30.02 o 
  -5   5   5      713.66      768.20     27.83 o 
  -4   5   5        0.86        0.00      3.32 o 
  -3   5   5     1215.95     1137.40     15.56 o 
  -2   5   5     1305.87     1227.29     18.48 o 
  -1   5   5     3482.83     3690.99     36.67 o 
   0   5   5     2934.34     2963.01     44.98 o 
   1   5   5     1152.80     1289.76     15.97 o 
   2   5   5        6.59        2.44      2.91 o 
   3   5   5     5327.06     5401.57     51.25 o 
   4   5   5       91.66       71.32      3.63 o 
   5   5   5      427.03      395.28     12.02 o 
   6   5   5       91.48       83.78      7.24 o 
   7   5   5      275.10      261.60     11.38 o 
   8   5   5      302.70      322.68     15.20 o 
   9   5   5      184.12      184.96     12.25 o 
  10   5   5        6.06        4.19      5.63 o 
  -7   6   5      428.34      448.18     24.17 o 
  -6   6   5      169.85      150.86     16.11 o 
  -5   6   5      340.20      356.64     19.77 o 
  -4   6   5      314.44      295.85     17.21 o 
  -3   6   5     2237.05     2323.59     26.77 o 
  -2   6   5     1221.36     1125.08     15.27 o 
  -1   6   5       78.53       67.86      5.98 o 
   0   6   5       36.45       37.27      2.88 o 
   1   6   5      877.90      858.49     12.31 o 
   2   6   5     1848.21     1776.69     24.53 o 
   3   6   5     6796.98     7017.43     65.23 o 
   4   6   5        2.91        0.46      1.89 o 
   5   6   5        1.86        5.96      3.75 o 
   6   6   5       33.36       31.21      6.04 o 
   7   6   5      614.29      611.60     32.77 o 
   8   6   5      603.77      598.15     17.96 o 
   9   6   5      209.36      200.74     12.25 o 
  10   6   5        2.86        0.25      9.34 o 
  -7   7   5      204.62      217.50     20.14 o 
  -6   7   5       16.84       23.07      8.79 o 
  -5   7   5      825.21      805.91     30.76 o 
  -4   7   5      612.37      627.23     26.00 o 
  -3   7   5     4399.43     4307.07     56.52 o 
  -2   7   5      993.36     1015.92     19.69 o 
  -1   7   5       15.19       17.03      2.48 o 
   0   7   5     1493.00     1530.58     18.64 o 
   1   7   5     1040.31      975.95     26.96 o 
   2   7   5     1078.02     1018.04     19.56 o 
   3   7   5     1044.30     1032.62     14.50 o 
   4   7   5      151.91      145.21      7.72 o 
   5   7   5      355.15      366.01     12.14 o 
   6   7   5     1938.50     1901.22     69.20 o 
   7   7   5      739.03      728.76     18.92 o 
   8   7   5        3.39       10.25      4.90 o 
   9   7   5        0.22        0.00      4.94 o 
  -6   8   5      121.15      108.02     15.01 o 
  -5   8   5     1112.47     1068.81     36.62 o 
  -4   8   5      740.27      792.73     30.02 o 
  -3   8   5       23.06       27.12      4.81 o 
  -2   8   5      308.73      316.35     11.25 o 
  -1   8   5     2244.58     2195.70     34.03 o 
   0   8   5     2115.52     2105.77     32.49 o 
   1   8   5      406.58      383.11      7.94 o 
   2   8   5       32.09       28.76      3.06 o 
   3   8   5      196.78      207.48      8.83 o 
   4   8   5       55.64       51.73      5.54 o 
   5   8   5      620.20      650.17     22.34 o 
   6   8   5      276.34      262.02     11.53 o 
   7   8   5      640.66      632.77     17.88 o 
   8   8   5      317.98      288.11     26.00 o 
   9   8   5       64.45       56.80     13.91 o 
  -5   9   5      135.89      177.95     17.94 o 
  -4   9   5       94.09      109.85     13.55 o 
  -3   9   5      826.58      824.69     35.15 o 
  -2   9   5     1055.75     1040.50     22.19 o 
  -1   9   5      248.91      269.89     13.36 o 
   0   9   5     1485.68     1468.26     27.46 o 
   1   9   5       29.86       31.94      5.31 o 
   2   9   5       28.87       32.79      4.84 o 
   3   9   5      194.33      198.42      8.18 o 
   4   9   5      253.50      264.03     10.38 o 
   5   9   5      831.57      810.91     19.41 o 
   6   9   5      110.76      110.68     12.27 o 
   7   9   5       21.33       24.45      5.94 o 
   8   9   5       63.23       59.50      7.72 o 
   9   9   5       14.82       21.76     11.90 o 
  -5  10   5        9.18        0.00      6.59 o 
  -4  10   5      118.18       88.24     13.55 o 
  -3  10   5      551.82      544.64     16.58 o 
  -2  10   5     1695.32     1641.63     30.61 o 
  -1  10   5       19.73       29.71      5.42 o 
   0  10   5       10.07        9.02      5.13 o 
   1  10   5       33.85       43.74      5.56 o 
   2  10   5      595.72      607.38     15.73 o 
   3  10   5       63.51       64.08     10.25 o 
   4  10   5       40.01       44.67      8.79 o 
   5  10   5      138.55      146.20     17.39 o 
   6  10   5        1.69        0.00      4.12 o 
   7  10   5        1.96        0.12      4.53 o 
   8  10   5       20.85       12.71      5.56 o 
  -4  11   5      163.00      194.06     19.04 o 
  -3  11   5      260.96      255.34     18.49 o 
  -2  11   5      123.47      140.20     34.24 o 
  -1  11   5       79.22       73.55      7.61 o 
   0  11   5        0.32        0.00      3.49 o 
   1  11   5      152.39      169.57      9.89 o 
   2  11   5      513.95      532.03     23.80 o 
   3  11   5        2.87       12.82      6.96 o 
   4  11   5        2.90        1.46      6.22 o 
   5  11   5       44.06       21.24      8.42 o 
   6  11   5       92.47       88.61     13.18 o 
   7  11   5      152.44      165.16     11.35 o 
   8  11   5      267.58      262.11     13.50 o 
  -3  12   5      275.47      285.24     20.87 o 
  -2  12   5       24.66       35.30      6.41 o 
  -1  12   5        0.45        3.26      4.22 o 
   0  12   5      297.77      299.53     23.62 o 
   1  12   5      269.97      272.02     11.99 o 
   2  12   5      559.47      517.38     24.53 o 
   3  12   5      301.23      278.65     18.67 o 
   4  12   5       78.12       80.19     12.45 o 
   5  12   5       41.02       34.78      9.52 o 
   6  12   5      179.63      164.40     17.94 o 
   7  12   5        2.30        7.32      7.69 o 
  -1  13   5       91.72      108.02     10.22 o 
   0  13   5      299.27      311.73     17.58 o 
   1  13   5       85.95      106.55     14.28 o 
   2  13   5       17.86       30.39      9.52 o 
   3  13   5        1.30        1.10      6.59 o 
   4  13   5      133.84      138.41     16.84 o 
   5  13   5        6.56       16.48      9.15 o 
   6  13   5      323.11      334.67     23.43 o 
   1  14   5      104.32       85.68     13.91 o 
   2  14   5        1.52        0.00      6.59 o 
   3  14   5       32.67       24.90      9.52 o 
   4  14   5       17.72       24.53      9.52 o 
  -1  -8   6      140.69      132.55     10.10 o 
   0  -8   6      112.10      122.22     10.09 o 
   1  -8   6      124.86      122.69     10.20 o 
   2  -8   6       10.88       19.04      5.95 o 
   3  -8   6      107.09      101.06     13.91 o 
  -4  -7   6       26.00       36.98     10.25 o 
  -3  -7   6       68.10       72.13     10.98 o 
  -1  -7   6      182.35      175.99      9.84 o 
   0  -7   6      309.98      320.65     12.95 o 
   1  -7   6      489.74      509.54     26.36 o 
   2  -7   6      209.51      204.27     11.13 o 
   3  -7   6      113.62      114.97     13.91 o 
   4  -7   6       77.92       85.73      9.34 o 
  -5  -6   6       53.21       47.23     10.98 o 
  -4  -6   6        0.66        0.00      6.22 o 
  -3  -6   6       50.75       58.95     10.25 o 
  -2  -6   6      360.97      325.54     12.04 o 
  -1  -6   6      463.44      481.64     14.63 o 
   0  -6   6      596.30      613.33     17.09 o 
   1  -6   6       17.96       28.86      5.16 o 
   2  -6   6        7.07        5.29      4.12 o 
   3  -6   6      603.37      593.14     17.86 o 
   4  -6   6      695.34      722.23     20.45 o 
   5  -6   6      297.71      306.44     16.48 o 
   6  -6   6        7.39        6.03      5.27 o 
  -6  -5   6       89.44       72.13     12.82 o 
  -5  -5   6       15.48       21.60      8.42 o 
  -4  -5   6        2.44        2.93      6.22 o 
  -3  -5   6       87.19      106.27     10.44 o 
  -2  -5   6      456.61      464.93     12.28 o 
  -1  -5   6      450.47      463.07     10.99 o 
   0  -5   6       32.29       26.73      4.78 o 
   1  -5   6      434.60      456.47     12.03 o 
   2  -5   6      154.87      154.64      9.31 o 
   3  -5   6      428.44      416.18     19.41 o 
   4  -5   6     1155.25     1117.60     25.11 o 
   5  -5   6        0.32        2.48      3.96 o 
   6  -5   6       37.75       34.52      7.32 o 
  -6  -4   6        1.18        0.00      6.59 o 
  -5  -4   6      730.97      690.57     28.19 o 
  -4  -4   6      556.01      517.75     23.07 o 
  -2  -4   6      345.65      366.19      9.47 o 
  -1  -4   6        2.75        2.46      2.60 o 
   0  -4   6       61.04       52.79      8.30 o 
   1  -4   6      296.70      287.09     17.39 o 
   2  -4   6     4569.32     4541.89     77.44 o 
   3  -4   6      417.75      432.66     10.76 o 
   4  -4   6        1.47        3.45      3.75 o 
   5  -4   6      121.83      120.87     10.62 o 
   6  -4   6      852.47      850.36     22.26 o 
   7  -4   6      192.17      210.34     11.91 o 
  -7  -3   6       54.55       66.64     12.82 o 
  -6  -3   6      692.08      688.01     29.29 o 
  -5  -3   6      158.93      184.54     16.84 o 
  -4  -3   6      187.46      196.68     14.28 o 
  -3  -3   6       17.83       24.17      6.59 o 
  -2  -3   6       68.97       67.63      6.88 o 
  -1  -3   6      589.47      555.64     11.03 o 
   0  -3   6      617.25      566.83     14.23 o 
   1  -3   6      168.01      165.34      7.30 o 
   2  -3   6      389.39      396.90      9.41 o 
   3  -3   6        8.22        4.86      2.39 o 
   4  -3   6       16.28       13.56      3.28 o 
   5  -3   6     1078.95     1082.42     18.41 o 
   6  -3   6      978.15     1014.64     23.68 o 
   7  -3   6       52.33       61.56      7.61 o 
   8  -3   6       48.97       41.79      8.97 o 
  -7  -2   6      150.64      162.94     17.94 o 
  -6  -2   6       17.63       12.45      7.32 o 
  -5  -2   6      862.40      908.80     31.49 o 
  -4  -2   6     1147.56     1155.87     31.49 o 
  -3  -2   6      552.77      548.26     14.33 o 
  -2  -2   6       89.88       85.84      4.74 o 
  -1  -2   6     2178.31     2145.01     25.58 o 
   0  -2   6     1413.94     1388.71     30.21 o 
   1  -2   6      626.75      642.51     11.60 o 
   2  -2   6      102.18      116.78      7.26 o 
   3  -2   6     1235.66     1125.95     17.24 o 
   4  -2   6     1350.99     1374.57     20.25 o 
   5  -2   6      531.38      544.51     12.09 o 
   6  -2   6      283.41      286.39     10.98 o 
   7  -2   6        8.65        5.25      3.38 o 
   8  -2   6      310.13      330.33     14.07 o 
  -7  -1   6      578.26      576.70     27.83 o 
  -6  -1   6      510.16      528.00     25.26 o 
  -5  -1   6        9.56       10.48      4.48 o 
  -4  -1   6      318.20      328.33     11.68 o 
  -3  -1   6       63.46       60.40      5.68 o 
  -2  -1   6     2160.50     2110.53     45.77 o 
  -1  -1   6     1512.25     1574.41     19.66 o 
   0  -1   6      813.77      752.47     12.10 o 
   1  -1   6       94.54      117.14      5.60 o 
   2  -1   6      687.02      631.14     11.40 o 
   3  -1   6     2214.39     2219.72     26.62 o 
   4  -1   6     2710.58     2729.27     31.81 o 
   5  -1   6       58.26       56.09      4.75 o 
   6  -1   6      138.91      132.53      6.86 o 
   7  -1   6      236.32      234.83      8.85 o 
   8  -1   6      673.32      658.08     16.68 o 
   9  -1   6      284.19      328.81     22.70 o 
  -7   0   6      778.07      738.90     30.76 o 
  -6   0   6      429.24      468.31     23.07 o 
  -5   0   6      778.48      792.22     27.46 o 
  -4   0   6      955.20     1007.09     50.90 o 
  -3   0   6      476.14      468.81     23.07 o 
  -2   0   6     3076.52     2929.38     40.12 o 
  -1   0   6      223.34      214.94      5.55 o 
   0   0   6      547.34      598.87     11.53 o 
   1   0   6       57.72       33.37      2.96 o 
   2   0   6     4171.62     4113.83     41.86 o 
   3   0   6     1512.06     1475.42     19.59 o 
   4   0   6     1289.38     1239.73     17.86 o 
   5   0   6        1.78        0.40      2.52 o 
   6   0   6      411.34      436.01     10.81 o 
   7   0   6      546.94      571.04     16.70 o 
   8   0   6      770.03      790.66     35.61 o 
   9   0   6      276.32      279.40     13.40 o 
  -6   1   6      499.91      500.28     16.17 o 
  -5   1   6     1032.96      987.07     21.73 o 
  -4   1   6     1825.44     1769.03     30.03 o 
  -3   1   6     2078.78     2084.31     32.23 o 
  -2   1   6       77.69       94.25      6.60 o 
  -1   1   6        3.80        1.52      1.89 o 
   0   1   6     3064.08     3220.10     37.40 o 
   1   1   6     2635.69     2734.90     29.21 o 
   2   1   6       22.64        8.61      2.18 o 
   3   1   6      176.60      159.16      5.70 o 
   4   1   6       30.88       31.11      3.79 o 
   5   1   6     1020.28     1053.19     24.65 o 
   6   1   6     2079.40     1984.61     25.96 o 
   7   1   6      755.82      769.58     15.02 o 
   8   1   6       75.18       71.21      8.27 o 
   9   1   6        0.22        0.00      6.41 o 
  -6   2   6       10.46       13.72      5.00 o 
  -5   2   6     1271.27     1172.42     36.62 o 
  -4   2   6       39.79       50.68      6.08 o 
  -3   2   6        1.40        4.28      3.23 o 
  -2   2   6      222.83      228.49      9.70 o 
  -1   2   6     2892.62     2844.17     28.97 o 
   0   2   6     1376.76     1429.86     17.05 o 
   1   2   6     1718.19     1643.17     23.01 o 
   2   2   6      475.11      483.80     11.68 o 
   3   2   6      323.54      289.44      7.25 o 
   4   2   6     2953.28     2876.93     31.72 o 
   5   2   6     1495.49     1478.10     20.12 o 
   6   2   6       34.17       41.22      4.30 o 
   7   2   6       20.84       27.32      4.02 o 
   8   2   6      193.72      166.14     11.12 o 
   9   2   6      391.31      415.84     16.11 o 
  -7   3   6      359.43      400.04     14.59 o 
  -6   3   6      530.34      555.61     16.96 o 
  -5   3   6     1645.14     1658.82     30.02 o 
  -4   3   6       32.43       35.13      5.56 o 
  -3   3   6     1070.02     1073.29     20.55 o 
  -2   3   6      896.51      778.47     16.14 o 
  -1   3   6     5539.47     5396.07     50.63 o 
   0   3   6     1937.75     1870.90     21.03 o 
   1   3   6       13.22       19.65      2.46 o 
   2   3   6     2601.93     2612.26     27.97 o 
   3   3   6     1759.65     1749.49     21.03 o 
   4   3   6      658.62      588.20     10.82 o 
   5   3   6      989.26      982.28     16.94 o 
   6   3   6      239.49      240.99      7.87 o 
   7   3   6        0.43        0.37      4.14 o 
   8   3   6       50.47       45.75      6.96 o 
   9   3   6      936.89      934.59     24.08 o 
  10   3   6       93.52      110.90     10.74 o 
  -7   4   6      812.59      847.29     32.22 o 
  -6   4   6       61.87       78.55     13.36 o 
  -5   4   6      145.82      164.56      9.75 o 
  -4   4   6        6.02       15.74      4.38 o 
  -3   4   6     1971.96     1928.68     30.43 o 
  -2   4   6     1819.92     1659.06     26.31 o 
  -1   4   6     1011.70      940.04     12.57 o 
   0   4   6      166.96      156.02      4.84 o 
   1   4   6     1881.81     1917.70     21.83 o 
   2   4   6     3882.22     3934.68     39.23 o 
   3   4   6     1922.06     1780.23     21.28 o 
   4   4   6     1489.66     1454.28     18.73 o 
   5   4   6      747.22      766.31     12.80 o 
   6   4   6      337.74      305.39     22.88 o 
   7   4   6     1374.02     1334.41     26.72 o 
   8   4   6      385.83      406.35     14.99 o 
   9   4   6      149.34      155.37     14.46 o 
  10   4   6        1.27        1.10      5.44 o 
  -7   5   6      706.46      789.80     32.22 o 
  -6   5   6      259.11      236.17     17.21 o 
  -5   5   6        1.17        7.28      4.31 o 
  -4   5   6      942.84      891.96     19.59 o 
  -3   5   6     1328.21     1332.30     23.77 o 
  -2   5   6     3388.31     3432.02     35.34 o 
  -1   5   6       28.83       32.16      2.82 o 
   0   5   6       72.63       55.28      3.47 o 
   1   5   6      568.57      500.78      9.15 o 
   2   5   6     5269.34     5329.22     51.19 o 
   3   5   6      358.59      319.13      7.32 o 
   4   5   6      190.16      219.36      8.64 o 
   5   5   6      163.91      143.70      5.59 o 
   6   5   6      994.95     1008.18     34.24 o 
   7   5   6     1094.33     1032.94     22.97 o 
   8   5   6       44.80       46.43      6.60 o 
   9   5   6      219.84      217.31     12.04 o 
  10   5   6        3.67        4.18      5.56 o 
  -7   6   6        3.08        8.79      8.42 o 
  -6   6   6       97.33      103.99     14.28 o 
  -5   6   6      326.20      299.15     18.67 o 
  -4   6   6     1837.98     1873.62     48.70 o 
  -3   6   6      784.27      773.12     16.98 o 
  -2   6   6      158.32      169.65      5.58 o 
  -1   6   6      237.25      229.24      6.20 o 
   0   6   6      575.55      495.42      9.18 o 
   1   6   6     5235.32     5416.82     60.52 o 
   2   6   6     3621.78     3758.72     47.13 o 
   3   6   6      490.51      524.30      9.79 o 
   4   6   6      434.08      406.72      8.59 o 
   5   6   6     1688.95     1605.52     27.57 o 
   6   6   6      981.75      942.95     20.90 o 
   7   6   6      226.93      234.16     10.98 o 
   8   6   6        1.74        0.55      4.40 o 
   9   6   6       94.01      101.15     17.76 o 
  10   6   6      135.78      129.79     11.21 o 
  -6   7   6      236.25      227.75     17.94 o 
  -5   7   6      255.86      254.11     17.94 o 
  -4   7   6      290.39      273.52     17.58 o 
  -3   7   6        1.55        0.00      5.49 o 
  -2   7   6      323.52      324.29     13.91 o 
  -1   7   6     1992.96     2006.94     23.71 o 
   0   7   6     1168.16     1068.30     14.95 o 
   1   7   6       50.79       38.96      3.33 o 
   2   7   6       56.76       69.41      4.28 o 
   3   7   6      885.99      874.13     13.56 o 
   4   7   6     2151.65     2112.11     24.93 o 
   5   7   6       50.17       51.14      7.69 o 
   6   7   6      323.50      298.40     13.55 o 
   7   7   6      171.46      144.19      9.80 o 
   8   7   6      137.76      133.47     10.20 o 
   9   7   6      249.60      231.65     12.66 o 
  -6   8   6      374.85      353.71     22.34 o 
  -5   8   6      138.14      155.98     16.84 o 
  -4   8   6      141.48      125.59     14.65 o 
  -3   8   6        6.95        5.13      6.59 o 
  -2   8   6     2756.80     2748.34     40.64 o 
  -1   8   6     1637.18     1560.71     26.94 o 
   0   8   6      345.61      355.60     28.01 o 
   1   8   6      150.73      128.87      5.24 o 
   2   8   6      488.36      452.54     10.19 o 
   3   8   6      982.50     1007.98     15.07 o 
   4   8   6     1155.15     1076.11     21.00 o 
   5   8   6       44.54       44.35      6.77 o 
   6   8   6       96.72       82.99      7.61 o 
   7   8   6      161.15      173.13     10.61 o 
   8   8   6      668.07      627.81     23.07 o 
   9   8   6      338.80      323.65     14.65 o 
  -5   9   6       26.44       31.12      9.89 o 
  -4   9   6      542.81      539.35     26.36 o 
  -3   9   6       19.79       19.41      8.42 o 
  -2   9   6     1098.76     1076.34     22.37 o 
  -1   9   6      112.16      116.17      8.24 o 
   0   9   6      115.59      106.85      7.77 o 
   1   9   6      590.51      571.10     14.87 o 
   2   9   6     1183.76     1186.39     31.84 o 
   3   9   6     1055.14     1077.31     16.10 o 
   4   9   6      440.61      461.39     36.62 o 
   5   9   6        2.93        3.11      4.14 o 
   6   9   6     1311.29     1251.97     25.54 o 
   7   9   6      290.92      308.28     16.48 o 
   8   9   6       59.28       37.82     10.44 o 
   9   9   6       54.16       44.80      7.63 o 
  -5  10   6      149.28      197.36     19.77 o 
  -4  10   6     1033.07     1047.94     37.71 o 
  -3  10   6      117.89      109.48     14.28 o 
  -2  10   6      489.02      457.02     14.65 o 
  -1  10   6      147.25      152.98     18.86 o 
   0  10   6        5.76        1.65      3.78 o 
   1  10   6      285.60      290.02     11.24 o 
   2  10   6      937.29      966.85     34.97 o 
   3  10   6      184.74      195.53     14.28 o 
   4  10   6        8.46        6.99      4.01 o 
   5  10   6      198.36      212.04     10.20 o 
   6  10   6      459.23      488.84     23.62 o 
   7  10   6      294.75      274.92     12.56 o 
   8  10   6      356.15      316.87     14.44 o 
  -4  11   6      588.84      611.48     29.66 o 
  -3  11   6       22.42       24.17      8.79 o 
  -2  11   6       86.81       85.35      8.39 o 
  -1  11   6       89.50      100.83     14.83 o 
   0  11   6     3663.34     3573.45     67.74 o 
   1  11   6      119.94      128.49      9.06 o 
   2  11   6       45.04       44.21      5.82 o 
   3  11   6        1.94        5.13      5.86 o 
   4  11   6      135.65      129.99     14.28 o 
   5  11   6      118.48      124.86     14.65 o 
   6  11   6      226.30      252.44     13.91 o 
   7  11   6      137.02      151.13     16.66 o 
   8  11   6        3.88        8.28      5.79 o 
  -3  12   6       16.15       19.77      9.52 o 
  -2  12   6      387.85      423.09     15.88 o 
  -1  12   6       31.73       39.72      6.86 o 
   0  12   6        3.54        6.02      4.64 o 
   1  12   6      286.19      271.09     17.76 o 
   2  12   6       81.64       77.99     11.72 o 
   3  12   6      130.72      147.93     16.11 o 
   4  12   6       50.18       68.11     11.72 o 
   5  12   6      307.57      334.67     21.24 o 
   6  12   6        9.98        0.37      6.59 o 
   7  12   6        1.72        0.00      6.96 o 
  -1  13   6      228.94      240.33     28.38 o 
   0  13   6       24.73       22.51      5.82 o 
   1  13   6      100.95       95.93     13.55 o 
   2  13   6      194.34      173.56     17.58 o 
   3  13   6      314.57      313.06     20.50 o 
   4  13   6       87.73       82.39     13.55 o 
   5  13   6      150.39      155.25     17.94 o 
   6  13   6       37.23       22.34      9.52 o 
   1  14   6      278.60      280.11     20.14 o 
   2  14   6       63.56       85.31     13.55 o 
   3  14   6       16.07       18.31      8.79 o 
   4  14   6        3.88        0.73      6.96 o 
  -1  -7   7       64.68       59.32     10.62 o 
   0  -7   7        1.33        0.00      4.12 o 
   1  -7   7      188.74      220.90     11.90 o 
   2  -7   7       29.18       21.24      5.68 o 
   3  -7   7        2.24        3.48      4.66 o 
  -4  -6   7       88.68      122.66     14.65 o 
  -3  -6   7       46.59       31.86      8.79 o 
  -2  -6   7        0.67        3.01      4.01 o 
  -1  -6   7      284.82      273.63      9.51 o 
   0  -6   7       26.24       35.74      5.94 o 
   1  -6   7       78.23       86.79      8.41 o 
   2  -6   7      257.96      230.31     16.11 o 
   3  -6   7       91.19       92.87      8.91 o 
   4  -6   7      108.01      111.98     15.20 o 
   5  -6   7       38.25       51.06      7.50 o 
  -5  -5   7      110.40      121.20     15.38 o 
  -4  -5   7       58.81       50.90     10.98 o 
  -3  -5   7      358.70      326.61     18.67 o 
  -2  -5   7        9.29        7.07     11.35 o 
  -1  -5   7      390.19      410.22     15.93 o 
   0  -5   7      427.17      420.40     16.82 o 
   1  -5   7      161.17      155.36      9.87 o 
   2  -5   7       93.24      102.52     12.08 o 
   3  -5   7      199.31      228.13     22.15 o 
   4  -5   7      426.63      442.17     15.66 o 
   5  -5   7      126.57      133.35     10.46 o 
   6  -5   7      139.24      127.96     11.00 o 
  -6  -4   7      104.40      118.27     15.38 o 
  -5  -4   7      341.08      319.29     20.50 o 
  -4  -4   7       48.90       38.81      9.15 o 
  -3  -4   7        3.39        0.00      4.58 o 
  -2  -4   7      254.78      240.32     13.00 o 
  -1  -4   7      189.39      213.96      7.80 o 
   0  -4   7      239.78      216.89     14.82 o 
   1  -4   7      123.33      127.93      8.51 o 
   2  -4   7      382.22      401.30     13.55 o 
   3  -4   7       80.35       80.70      5.85 o 
   4  -4   7       84.02       86.42      8.13 o 
   5  -4   7       54.90       62.42      7.38 o 
   6  -4   7       14.35       10.14      6.22 o 
   7  -4   7        2.22        9.02      5.27 o 
  -6  -3   7        6.26       17.94      9.15 o 
  -5  -3   7      414.70      369.09     20.87 o 
  -4  -3   7       63.34       44.34     14.28 o 
  -3  -3   7      145.08      155.19      8.50 o 
  -2  -3   7       45.83       43.60      5.70 o 
  -1  -3   7      118.65      131.95      6.18 o 
   0  -3   7      217.69      190.53     11.45 o 
   1  -3   7       26.81       29.92      5.13 o 
   2  -3   7       17.70       18.62      3.79 o 
   3  -3   7       11.86        8.10      3.08 o 
   4  -3   7     1713.92     1617.01     30.16 o 
   5  -3   7       38.07       30.40      5.42 o 
   6  -3   7      182.69      160.19     11.00 o 
   7  -3   7       26.60       33.47      6.47 o 
  -6  -2   7        7.16        8.79      7.69 o 
  -5  -2   7        1.99        0.00      5.49 o 
  -4  -2   7       72.30       80.30      7.24 o 
  -3  -2   7      214.32      213.34      9.89 o 
  -2  -2   7       66.56       76.95      6.86 o 
  -1  -2   7       42.70       39.63      3.88 o 
   0  -2   7      189.52      202.68      8.79 o 
   1  -2   7        5.25        5.92      2.53 o 
   2  -2   7     1026.29     1005.35     36.79 o 
   3  -2   7       83.23       83.32      6.51 o 
   4  -2   7      534.69      566.01     12.59 o 
   5  -2   7     1072.98     1049.69     22.80 o 
   6  -2   7       36.57       40.54      7.05 o 
   7  -2   7        8.31        8.78      4.74 o 
   8  -2   7       54.87       57.18      7.91 o 
  -7  -1   7       39.95       27.10     10.25 o 
  -6  -1   7      230.30      235.80     17.58 o 
  -5  -1   7        8.40       12.51      4.53 o 
  -4  -1   7     1024.73      959.04     21.41 o 
  -3  -1   7     1303.13     1250.54     26.36 o 
  -2  -1   7       21.55       14.69      4.01 o 
  -1  -1   7        1.88        2.10      1.98 o 
   0  -1   7       37.50       47.76      3.86 o 
   1  -1   7      547.89      590.53     13.10 o 
   2  -1   7     2366.76     2390.92     28.67 o 
   3  -1   7      778.26      742.90     16.75 o 
   4  -1   7        3.70        6.62      3.01 o 
   5  -1   7       25.63       22.78      3.77 o 
   6  -1   7      821.14      823.34     15.99 o 
   7  -1   7      149.15      161.77      8.31 o 
   8  -1   7       76.84       75.00      6.59 o 
  -7   0   7        0.73        4.03      8.06 o 
  -6   0   7       19.72       35.52      9.52 o 
  -5   0   7     1108.68     1121.10     43.02 o 
  -4   0   7      700.17      661.08     17.29 o 
  -3   0   7      764.10      730.29     17.58 o 
  -2   0   7      185.28      160.43     13.55 o 
  -1   0   7      138.12      156.35      6.21 o 
   0   0   7     1196.61     1195.61     20.05 o 
   1   0   7       65.09       50.44      6.62 o 
   2   0   7      507.96      508.10     10.35 o 
   3   0   7       88.19       91.17      5.35 o 
   4   0   7      902.89      922.61     18.77 o 
   5   0   7      550.93      527.25     11.81 o 
   6   0   7      160.64      152.63      7.54 o 
   7   0   7       99.94       96.15      8.23 o 
   8   0   7        0.20        0.00      3.34 o 
   9   0   7      279.87      302.33     14.33 o 
  -7   1   7       75.89       83.85     13.55 o 
  -6   1   7      804.82      817.83     30.21 o 
  -5   1   7      421.22      427.85     39.36 o 
  -4   1   7       31.50       32.25      7.14 o 
  -3   1   7      467.11      425.86     13.06 o 
  -2   1   7      586.90      572.71     14.50 o 
  -1   1   7     2376.51     2387.99     31.65 o 
   0   1   7     1152.80     1140.74     15.57 o 
   1   1   7      478.66      431.77      8.87 o 
   2   1   7      107.96      133.01      5.34 o 
   3   1   7       42.00       34.05      4.06 o 
   4   1   7     2002.95     2027.43     25.56 o 
   5   1   7      993.76      971.45     16.31 o 
   6   1   7      377.42      383.69     10.22 o 
   7   1   7       59.62       54.21      5.18 o 
   8   1   7      297.23      316.32     13.55 o 
   9   1   7      203.28      203.00     12.66 o 
  -7   2   7      314.48      359.93     21.60 o 
  -6   2   7      396.75      378.22     14.50 o 
  -5   2   7       36.06       46.16      6.47 o 
  -4   2   7      267.49      257.20     10.87 o 
  -3   2   7      198.00      187.37      9.06 o 
  -2   2   7      206.42      198.15      9.34 o 
  -1   2   7     2692.00     2508.23     35.86 o 
   0   2   7      573.40      577.47     12.96 o 
   1   2   7      978.11     1069.47     15.07 o 
   2   2   7      961.68     1025.78     15.00 o 
   3   2   7     1905.15     1821.66     27.82 o 
   4   2   7     1287.82     1203.27     17.65 o 
   5   2   7       77.50       65.18      4.89 o 
   6   2   7      171.92      165.78      7.22 o 
   7   2   7      616.86      653.07     13.86 o 
   8   2   7      778.97      745.74     20.64 o 
   9   2   7      156.07      160.07     26.18 o 
  -7   3   7      144.23      160.74     16.84 o 
  -6   3   7       83.86       86.76      8.67 o 
  -5   3   7        2.23        0.00      4.39 o 
  -4   3   7        3.85        8.85      4.53 o 
  -3   3   7      863.46      829.61     18.76 o 
  -2   3   7      850.28      843.35     17.96 o 
  -1   3   7      146.15      122.48      6.73 o 
   0   3   7      168.33      150.50      5.52 o 
   1   3   7     1009.99     1030.27     14.53 o 
   2   3   7      772.70      759.59     12.39 o 
   3   3   7      273.44      216.41     16.14 o 
   4   3   7     3092.51     3194.52     35.09 o 
   5   3   7       47.85       40.38      5.03 o 
   6   3   7       30.00       33.46      6.96 o 
   7   3   7       81.02       96.65      8.65 o 
   8   3   7      175.98      197.86     11.61 o 
   9   3   7        7.33        6.62      5.56 o 
  -7   4   7        5.81       12.76      5.68 o 
  -6   4   7       25.34       16.33      9.15 o 
  -5   4   7      162.08      170.61     10.43 o 
  -4   4   7      956.91      891.73     20.41 o 
  -3   4   7      267.43      280.18     10.69 o 
  -2   4   7      584.20      581.62     14.54 o 
  -1   4   7      138.09      138.89      4.34 o 
   0   4   7      156.59      148.17      5.01 o 
   1   4   7       88.81       68.50      4.13 o 
   2   4   7     2617.50     2568.21     28.54 o 
   3   4   7       44.39       47.73      4.89 o 
   4   4   7        5.86        7.69      2.53 o 
   5   4   7      442.48      440.08      9.79 o 
   6   4   7     1046.18     1036.40     20.33 o 
   7   4   7      774.95      746.52     23.62 o 
   8   4   7      408.70      375.66     14.70 o 
   9   4   7       56.64       64.93      8.39 o 
  10   4   7        6.38        4.07      5.56 o 
  -7   5   7        1.00        0.00      7.32 o 
  -6   5   7      708.00      697.53     29.66 o 
  -5   5   7     1385.28     1321.06     27.20 o 
  -4   5   7      377.09      399.57     20.50 o 
  -3   5   7       43.61       44.57      5.69 o 
  -2   5   7        1.74        4.39      3.32 o 
  -1   5   7       72.71       59.93      3.59 o 
   0   5   7     4543.05     4650.24     60.14 o 
   1   5   7      471.91      453.53      9.07 o 
   2   5   7      828.06      876.33     13.53 o 
   3   5   7       17.60       21.22      3.75 o 
   4   5   7      724.63      720.85     12.38 o 
   5   5   7      932.85      887.94     14.53 o 
   6   5   7      642.81      635.47     23.43 o 
   7   5   7       42.24       50.14      6.83 o 
   8   5   7        2.87        0.00      4.31 o 
   9   5   7      767.50      722.63     21.33 o 
  10   5   7      151.98      157.39     12.40 o 
  -6   6   7      499.88      554.73     26.73 o 
  -5   6   7      928.09      947.25     34.42 o 
  -4   6   7      251.67      238.22     12.82 o 
  -3   6   7      407.62      403.54     19.96 o 
  -2   6   7     2487.31     2520.30     36.91 o 
  -1   6   7      851.89      782.08     12.45 o 
   0   6   7     4315.39     4356.19     43.96 o 
   1   6   7       15.29       13.40      2.61 o 
   2   6   7     1171.87     1250.18     17.31 o 
   3   6   7      366.09      372.43      8.62 o 
   4   6   7     2467.23     2432.79     28.24 o 
   5   6   7     1552.24     1513.92     30.76 o 
   6   6   7       81.80       90.98      8.01 o 
   7   6   7       70.86       68.51      7.65 o 
   8   6   7      387.45      379.79     14.70 o 
   9   6   7      261.79      276.63     13.81 o 
  10   6   7      138.09      122.72     11.24 o 
  -6   7   7      300.32      298.05     20.50 o 
  -5   7   7       17.62       30.76      9.89 o 
  -4   7   7       18.90       32.59      9.15 o 
  -3   7   7     1873.08     1999.22     50.90 o 
  -2   7   7     2419.63     2422.25     35.69 o 
  -1   7   7      988.89      904.94     14.08 o 
   0   7   7      257.33      239.76      6.89 o 
   1   7   7       94.77      108.39      5.22 o 
   2   7   7     2177.30     2076.66     24.94 o 
   3   7   7     2121.91     2165.06     25.90 o 
   4   7   7      790.19      764.12     16.84 o 
   5   7   7      128.49      132.50      8.79 o 
   6   7   7      317.25      316.91     34.05 o 
   7   7   7      785.06      781.97     20.26 o 
   8   7   7      708.77      690.24     20.26 o 
   9   7   7      140.35      142.67     11.36 o 
  -5   8   7       99.95      103.26     14.28 o 
  -4   8   7      242.12      242.03     18.31 o 
  -3   8   7     2349.81     2280.79     56.39 o 
  -2   8   7      846.47      812.50     29.29 o 
  -1   8   7       52.42       57.84      5.72 o 
   0   8   7      425.76      437.44      9.39 o 
   1   8   7     2674.46     2688.92     30.49 o 
   2   8   7     3544.05     3573.70     46.76 o 
   3   8   7       42.21       32.20      3.73 o 
   4   8   7      193.20      201.12     14.28 o 
   5   8   7       90.72       89.72      7.61 o 
   6   8   7       50.35       46.14      6.67 o 
   7   8   7      195.14      188.97     19.59 o 
   8   8   7      475.74      438.35     16.00 o 
   9   8   7        0.80        1.65      5.44 o 
  -5   9   7      199.65      193.33     19.77 o 
  -4   9   7      585.04      599.76     28.19 o 
  -3   9   7      237.37      245.69     17.94 o 
  -2   9   7      164.72      137.31     14.65 o 
  -1   9   7      253.70      261.53     13.55 o 
   0   9   7      432.10      424.58     13.24 o 
   1   9   7      203.85      164.26     17.94 o 
   2   9   7      649.73      689.33     14.96 o 
   3   9   7       37.57       35.85      4.06 o 
   4   9   7       49.05       59.35      6.41 o 
   5   9   7     1394.51     1380.28     26.33 o 
   6   9   7      174.73      207.41     15.74 o 
   7   9   7      263.18      264.68     12.51 o 
   8   9   7      104.30       98.87      9.64 o 
   9   9   7       18.21       25.09     10.62 o 
  -4  10   7      178.24      230.68     18.67 o 
  -3  10   7       28.54       26.00      9.15 o 
  -2  10   7        3.89        0.00      5.86 o 
  -1  10   7     1451.18     1431.11     27.50 o 
   0  10   7     1342.55     1339.82     26.01 o 
   1  10   7      374.19      408.59     13.33 o 
   2  10   7        5.55        7.28      4.01 o 
   3  10   7      156.03      153.42     14.65 o 
   4  10   7      856.90      910.24     19.79 o 
   5  10   7     1003.34      958.00     26.00 o 
   6  10   7       51.60       70.81      7.61 o 
   7  10   7        0.13        2.31      4.53 o 
   8  10   7      276.68      258.85     13.29 o 
  -4  11   7        2.86        4.76      8.06 o 
  -3  11   7      173.05      173.19     17.94 o 
  -2  11   7     1260.13     1269.47     41.01 o 
  -1  11   7     1066.65     1063.23     24.12 o 
   0  11   7      325.88      317.37     12.68 o 
   1  11   7        1.70        4.14      4.12 o 
   2  11   7      952.01     1060.18     29.29 o 
   3  11   7      346.24      347.12     19.77 o 
   4  11   7      390.42      415.95     21.60 o 
   5  11   7      123.21      121.20     14.65 o 
   6  11   7        7.23        9.75      6.59 o 
   7  11   7      250.79      220.89     11.68 o 
   8  11   7        1.95       10.13      5.94 o 
  -3  12   7      474.44      496.87     26.73 o 
  -2  12   7      693.67      679.22     30.02 o 
  -1  12   7       94.27      108.73     12.45 o 
   0  12   7      232.76      236.62     11.38 o 
   1  12   7      204.68      219.60     14.65 o 
   2  12   7     2910.25     2797.80     65.91 o 
   3  12   7      473.52      515.55     24.90 o 
   4  12   7      250.05      248.25     18.67 o 
   5  12   7        0.11        0.00      5.13 o 
   6  12   7      163.09      173.19     18.31 o 
   7  12   7      477.98      472.34     26.73 o 
  -1  13   7       59.42       72.21      8.60 o 
   0  13   7     1054.16     1069.96     25.89 o 
   1  13   7      295.06      300.61     19.41 o 
   2  13   7      157.38      142.07     15.38 o 
   3  13   7      355.64      386.30     22.70 o 
   4  13   7       41.49       39.54     10.62 o 
   5  13   7      203.09      181.98     18.67 o 
   6  13   7      255.55      209.44     20.87 o 
   1  14   7      299.54      324.41     21.24 o 
   2  14   7      182.84      184.18     18.31 o 
   3  14   7       22.15       18.67      8.79 o 
   4  14   7      290.41      320.75     22.34 o 
   0  -7   8      181.86      180.15     17.58 o 
  -3  -6   8       61.41       57.85     11.35 o 
  -2  -6   8      249.44      244.59     17.21 o 
  -1  -6   8      168.43      153.42     15.38 o 
   0  -6   8       29.07       20.50      8.06 o 
   1  -6   8        4.64        0.00      5.49 o 
   2  -6   8        2.13        5.49      4.40 o 
   3  -6   8       12.03       15.13      5.56 o 
  -4  -5   8      134.55      184.91     18.31 o 
  -3  -5   8      213.21      213.47     16.11 o 
  -2  -5   8      125.32      133.86     16.11 o 
  -1  -5   8        2.00        0.00      3.69 o 
   0  -5   8       25.88       28.13      4.43 o 
   1  -5   8      237.04      238.73     16.11 o 
   2  -5   8      335.97      352.82     13.59 o 
   3  -5   8      107.06      108.20     14.10 o 
   4  -5   8      221.65      224.51     11.91 o 
   5  -5   8       64.68       79.60      8.79 o 
  -5  -4   8      305.49      324.05     21.24 o 
  -4  -4   8      537.32      466.85     24.17 o 
  -3  -4   8      179.79      146.83     15.38 o 
  -2  -4   8        4.30        7.66      4.53 o 
  -1  -4   8      188.79      163.83      9.19 o 
   0  -4   8      554.09      502.59     24.17 o 
   1  -4   8      168.29      178.73      7.46 o 
   2  -4   8       93.68       95.73      9.19 o 
   3  -4   8       23.69       17.51      4.78 o 
   4  -4   8       61.60       57.81      7.12 o 
   5  -4   8      297.11      299.08     13.46 o 
   6  -4   8      149.66      173.36     12.30 o 
  -5  -3   8      897.38      828.98     33.32 o 
  -4  -3   8      254.69      241.66     17.58 o 
  -3  -3   8       35.03       38.61      5.72 o 
  -2  -3   8      493.35      435.49     14.21 o 
  -1  -3   8      708.93      674.47     17.61 o 
   0  -3   8      564.98      560.11     12.36 o 
   1  -3   8      222.46      215.44     11.17 o 
   2  -3   8       41.25       42.51      4.56 o 
   3  -3   8        4.42        5.07      3.03 o 
   4  -3   8        1.49        0.00      2.80 o 
   5  -3   8      112.94       96.27      8.79 o 
   6  -3   8       35.58       33.67      7.87 o 
   7  -3   8       37.75       41.93      7.69 o 
  -6  -2   8      122.33      123.03     16.11 o 
  -5  -2   8       31.52       29.66      9.52 o 
  -4  -2   8      247.66      260.39     11.83 o 
  -3  -2   8       99.34       90.64      9.15 o 
  -2  -2   8       38.40       41.94      5.79 o 
  -1  -2   8      499.59      555.10     15.53 o 
   0  -2   8      101.61       99.29      5.66 o 
   1  -2   8      217.91      191.33      7.20 o 
   2  -2   8      122.28      125.37      6.74 o 
   3  -2   8      199.39      179.73      7.46 o 
   4  -2   8       80.02       81.17      5.99 o 
   5  -2   8      193.49      185.56      8.03 o 
   6  -2   8      323.57      300.07     10.39 o 
   7  -2   8        2.97       10.25      5.00 o 
  -6  -1   8      224.80      228.85     20.87 o 
  -5  -1   8      126.23      119.00     14.65 o 
  -4  -1   8       82.81       74.26     11.17 o 
  -3  -1   8     1216.23     1135.84     23.80 o 
  -2  -1   8      382.22      376.46     12.54 o 
  -1  -1   8       82.85       88.68      7.51 o 
   0  -1   8      606.41      609.61     18.20 o 
   1  -1   8       24.87       23.43      3.49 o 
   2  -1   8       28.25       27.19      3.72 o 
   3  -1   8       37.11       38.93      4.34 o 
   4  -1   8     1676.71     1614.52     23.58 o 
   5  -1   8       82.61       70.89      5.69 o 
   6  -1   8       25.59       28.13      4.43 o 
   7  -1   8      116.12      101.03     10.62 o 
   8  -1   8       35.27       49.95      5.91 o 
  -6   0   8        2.96       13.91      8.79 o 
  -5   0   8       76.56       68.72      7.87 o 
  -4   0   8       45.81       51.31      6.46 o 
  -3   0   8       33.50       37.88      5.56 o 
  -2   0   8       38.20       36.87      5.44 o 
  -1   0   8        8.19       10.79      5.68 o 
   0   0   8        1.31        3.95      2.31 o 
   1   0   8       70.49       71.69      4.89 o 
   2   0   8      505.75      501.85     10.96 o 
   3   0   8       52.26       55.20      4.78 o 
   4   0   8      150.36      142.09      6.89 o 
   5   0   8       85.62       94.20      6.19 o 
   6   0   8      317.66      332.08     10.20 o 
   7   0   8      190.11      176.18     13.91 o 
   8   0   8      212.07      205.04      9.42 o 
  -6   1   8      153.01      148.29     16.48 o 
  -5   1   8      274.99      276.52     17.94 o 
  -4   1   8        6.20        4.69      4.01 o 
  -3   1   8     2640.56     2705.30     41.68 o 
  -2   1   8     2460.18     2400.16     37.15 o 
  -1   1   8      356.42      355.51     11.78 o 
   0   1   8       99.08      102.02      5.02 o 
   1   1   8      551.08      565.28     10.93 o 
   2   1   8      284.11      259.22      7.71 o 
   3   1   8        2.66        6.57      2.84 o 
   4   1   8       29.58       31.04      4.16 o 
   5   1   8      185.63      183.04     14.77 o 
   6   1   8       97.73       99.73      6.50 o 
   7   1   8       82.92       87.68      8.15 o 
   8   1   8       39.04       38.06      6.93 o 
   9   1   8       88.59       86.02     11.90 o 
  -6   2   8      211.15      197.31     12.28 o 
  -5   2   8      873.72      878.76     22.14 o 
  -4   2   8       19.61       20.15      5.04 o 
  -3   2   8      212.76      207.02     10.09 o 
  -2   2   8     1015.71      980.12     28.01 o 
  -1   2   8      266.33      273.16     10.10 o 
   0   2   8      214.29      194.81      6.64 o 
   1   2   8      920.16      931.09     14.41 o 
   2   2   8        1.76        2.91      2.46 o 
   3   2   8      358.87      394.71     10.36 o 
   4   2   8      182.29      190.04      9.24 o 
   5   2   8      174.04      171.50      6.92 o 
   6   2   8      294.23      296.66     15.34 o 
   7   2   8        1.36        2.30      4.17 o 
   8   2   8       14.45       16.42      7.14 o 
   9   2   8        1.18        0.00      4.66 o 
  -6   3   8       15.79       25.44      6.60 o 
  -5   3   8      501.70      495.32     16.31 o 
  -4   3   8       13.10       13.61      4.53 o 
  -3   3   8      276.10      258.79     10.98 o 
  -2   3   8       18.75       23.05      8.79 o 
  -1   3   8      918.09      886.64     18.76 o 
   0   3   8      654.39      653.35     11.20 o 
   1   3   8      809.64      821.35     13.28 o 
   2   3   8       41.28       49.59      6.08 o 
   3   3   8       10.39       15.23      4.54 o 
   4   3   8     1015.14     1000.61     16.18 o 
   5   3   8      456.48      434.52     10.50 o 
   6   3   8       64.34       77.51      5.71 o 
   7   3   8        0.29        4.35      6.59 o 
   8   3   8       49.11       37.71      6.72 o 
   9   3   8        5.38        5.82      5.56 o 
  -6   4   8       55.09       67.36      8.41 o 
  -5   4   8       96.13       93.44     11.17 o 
  -4   4   8        0.16        0.33      4.01 o 
  -3   4   8       94.85       91.83     12.82 o 
  -2   4   8       98.64       85.47     14.46 o 
  -1   4   8     1379.82     1353.96     25.45 o 
   0   4   8      451.22      420.62     25.78 o 
   1   4   8        7.59        6.27      2.39 o 
   2   4   8      263.33      283.89      9.12 o 
   3   4   8     1409.73     1439.92     19.71 o 
   4   4   8       89.56       80.31      5.19 o 
   5   4   8      280.80      271.29     17.76 o 
   6   4   8      548.56      534.76     11.95 o 
   7   4   8       27.37       27.04      5.68 o 
   8   4   8      132.00      138.48     10.95 o 
   9   4   8       43.83       50.77      7.91 o 
  -6   5   8       91.79       84.91      9.22 o 
  -5   5   8        0.16        0.00      4.12 o 
  -4   5   8      154.74      130.12     12.82 o 
  -3   5   8      216.42      228.82     10.37 o 
  -2   5   8      271.80      246.36     10.11 o 
  -1   5   8      405.31      413.79     12.20 o 
   0   5   8      962.27      981.29     15.96 o 
   1   5   8       61.23       82.32      5.34 o 
   2   5   8       39.61       36.05      5.23 o 
   3   5   8      435.28      424.77      9.50 o 
   4   5   8     1718.03     1735.81     28.74 o 
   5   5   8      204.37      214.56     11.13 o 
   6   5   8      161.96      164.71      9.75 o 
   7   5   8      404.37      365.43     13.84 o 
   8   5   8      337.68      343.08     14.47 o 
   9   5   8      176.71      168.93     12.28 o 
  -6   6   8       16.62        0.00      7.69 o 
  -5   6   8      116.33      112.78     15.01 o 
  -4   6   8      339.51      265.03     22.70 o 
  -3   6   8      962.70      821.65     19.22 o 
  -2   6   8       88.50       98.94      7.65 o 
  -1   6   8      129.57      122.66      7.48 o 
   0   6   8        3.41        4.42      2.34 o 
   1   6   8      423.40      437.92     20.80 o 
   2   6   8     1677.09     1702.55     28.93 o 
   3   6   8     1067.04     1058.97     38.81 o 
   4   6   8       34.49       34.46      3.64 o 
   5   6   8        3.54        6.88      2.78 o 
   6   6   8      174.93      180.75     13.18 o 
   7   6   8      507.50      485.66     16.00 o 
   8   6   8       40.22       26.73      9.89 o 
   9   6   8       29.79       42.60      7.50 o 
  -6   7   8       28.14       16.84      9.15 o 
  -5   7   8      447.52      464.65     24.90 o 
  -4   7   8       42.76       35.88      9.89 o 
  -3   7   8       15.08       10.62      7.32 o 
  -2   7   8       39.79       34.11      5.19 o 
  -1   7   8       94.61       84.42      8.24 o 
   0   7   8      456.77      452.61      9.65 o 
   1   7   8      759.98      778.46     13.39 o 
   2   7   8      233.29      233.56      7.33 o 
   3   7   8      178.97      164.87      6.51 o 
   4   7   8      558.59      588.63     16.95 o 
   5   7   8      204.93      194.05     18.86 o 
   6   7   8      558.88      516.75     15.74 o 
   7   7   8      416.06      404.03     14.85 o 
   8   7   8        3.84        3.00      5.04 o 
   9   7   8      133.98      136.94     11.35 o 
  -5   8   8      238.37      180.88     18.67 o 
  -4   8   8      202.25      164.77     17.21 o 
  -3   8   8        9.46        2.56      6.59 o 
  -2   8   8      232.60      234.34     16.48 o 
  -1   8   8      434.24      434.99     20.87 o 
   0   8   8     1151.32     1133.75     16.96 o 
   1   8   8      334.46      319.69      8.40 o 
   2   8   8       21.90       25.27      3.65 o 
   3   8   8       40.32       51.65      6.90 o 
   4   8   8     1121.49     1114.64     22.26 o 
   5   8   8      167.15      169.69      9.43 o 
   6   8   8      300.52      318.21     20.14 o 
   7   8   8       36.15       31.52      6.20 o 
   8   8   8       87.69       69.45      8.54 o 
   9   8   8      217.63      209.53     13.14 o 
  -5   9   8      149.91      160.01     18.31 o 
  -4   9   8       25.89        8.79      8.42 o 
  -3   9   8       41.76       56.02     11.35 o 
  -2   9   8      864.49      869.62     32.22 o 
  -1   9   8       33.73       25.63      8.06 o 
   0   9   8      129.37      141.84     13.55 o 
   1   9   8       44.60       45.97      5.89 o 
   2   9   8       58.70       52.87      4.52 o 
   3   9   8      995.53     1061.73     16.96 o 
   4   9   8     2001.31     2107.05     34.04 o 
   5   9   8       18.80       21.14      6.22 o 
   6   9   8      180.24      180.29     10.17 o 
   7   9   8       30.90       38.96      6.67 o 
   8   9   8      274.17      287.67     13.81 o 
   9   9   8      169.04      160.33     19.96 o 
  -4  10   8      188.52      184.18     19.41 o 
  -3  10   8       54.45       68.47     12.08 o 
  -2  10   8      799.38      742.93     30.39 o 
  -1  10   8      181.61      201.39     17.94 o 
   0  10   8      381.09      380.70     13.34 o 
   1  10   8       55.49       59.68      6.57 o 
   2  10   8      123.56      131.82     12.82 o 
   3  10   8       71.98       61.88      9.89 o 
   4  10   8      939.05      972.69     24.17 o 
   5  10   8       89.96       92.28     22.88 o 
   6  10   8      295.53      291.91     33.87 o 
   7  10   8       93.95      113.21      9.80 o 
   8  10   8      661.89      636.87     57.49 o 
  -3  11   8      449.34      493.21     26.36 o 
  -2  11   8       54.04       52.36     11.35 o 
  -1  11   8      592.07      621.00     27.46 o 
   0  11   8      730.16      751.44     19.48 o 
   1  11   8      825.36      817.19     20.20 o 
   3  11   8      447.19      472.71     22.70 o 
   4  11   8       44.26       32.95      8.79 o 
   5  11   8       16.42       15.74      8.06 o 
   6  11   8      535.73      528.17     17.58 o 
   7  11   8       13.34       22.76      6.21 o 
   8  11   8      393.92      384.92     15.90 o 
  -2  12   8      117.49      130.72     16.48 o 
  -1  12   8        5.60        2.20      7.32 o 
   0  12   8      858.08      862.02     21.97 o 
   1  12   8      128.30      149.44     10.48 o 
   2  12   8        2.80        0.00      6.22 o 
   3  12   8       14.88       18.31      8.42 o 
   4  12   8       82.03       87.15     13.18 o 
   5  12   8      105.61      113.51     14.65 o 
   6  12   8      288.89      282.31     20.87 o 
   7  12   8       60.43       88.24     14.65 o 
  -1  13   8      175.19      207.61     19.77 o 
   0  13   8      163.99      165.34     11.76 o 
   1  13   8      212.41      217.24     11.52 o 
   2  13   8        3.60        8.06      6.96 o 
   3  13   8      121.69      127.79     15.74 o 
   4  13   8      430.73      397.65     23.43 o 
   5  13   8      387.66      362.13     23.07 o 
   6  13   8      176.05      183.81     19.41 o 
   1  14   8        2.44        0.00      6.22 o 
   2  14   8     1204.19     1095.17     39.18 o 
   3  14   8      197.01      196.99     19.41 o 
   4  14   8        1.92        4.03      8.06 o 
  -2  -5   9       19.49       20.88      5.82 o 
  -1  -5   9      345.33      364.40     14.37 o 
   0  -5   9      350.07      369.18     15.56 o 
   1  -5   9      504.03      482.14     21.05 o 
   2  -5   9      159.89      183.04     17.21 o 
   3  -5   9      118.74      126.34     10.46 o 
   4  -5   9      352.43      326.04     19.04 o 
  -3  -4   9        0.03        3.83      6.04 o 
  -2  -4   9       87.35      111.60      9.57 o 
  -1  -4   9     1267.52     1199.50     26.28 o 
   0  -4   9      458.97      467.51     15.66 o 
   1  -4   9       48.76       57.39      5.50 o 
   2  -4   9        0.03        0.00      3.06 o 
   3  -4   9      567.16      600.53     26.00 o 
   4  -4   9      507.73      529.21     17.72 o 
   5  -4   9      109.69      112.86     11.17 o 
  -4  -3   9       41.65       19.04      8.42 o 
  -3  -3   9      619.38      617.59     21.05 o 
  -2  -3   9      414.62      427.44     17.76 o 
  -1  -3   9      237.80      255.49     11.52 o 
   0  -3   9       15.76       25.85      5.44 o 
   1  -3   9       91.22       97.52      6.93 o 
   2  -3   9      180.88      194.27      8.01 o 
   3  -3   9      256.53      254.75      9.30 o 
   4  -3   9      323.50      328.81     12.95 o 
   5  -3   9       50.98       47.02      6.98 o 
   6  -3   9       12.00       10.35      5.56 o 
  -5  -2   9       89.46      103.62     14.65 o 
  -4  -2   9      405.40      410.62     18.31 o 
  -3  -2   9      329.78      338.06     23.62 o 
  -2  -2   9        7.30       11.35      7.32 o 
  -1  -2   9      219.15      181.25      9.83 o 
   0  -2   9      117.56      115.17     10.44 o 
   1  -2   9     1369.25     1292.79     20.38 o 
   2  -2   9      178.27      175.19     13.67 o 
   3  -2   9      368.56      360.26     10.54 o 
   4  -2   9       94.16       83.67      6.41 o 
   5  -2   9       49.58       51.79      5.55 o 
   6  -2   9      304.48      326.33     21.05 o 
   7  -2   9      111.43      123.88     10.72 o 
  -5  -1   9      456.92      434.99     24.17 o 
  -4  -1   9      374.35      363.17     14.07 o 
  -3  -1   9      118.66      116.12     13.18 o 
  -2  -1   9      225.17      191.27      9.83 o 
  -1  -1   9      124.55      126.56      9.17 o 
   0  -1   9      284.94      298.21     11.52 o 
   1  -1   9      567.73      566.83     12.25 o 
   2  -1   9      182.40      179.14      7.35 o 
   3  -1   9      259.26      276.62     10.23 o 
   4  -1   9      322.22      345.22     17.50 o 
   5  -1   9        6.10        7.85      3.49 o 
   6  -1   9      215.18      246.13      9.77 o 
   7  -1   9      107.26      114.04      8.07 o 
  -5   0   9      233.45      243.82     12.30 o 
  -4   0   9      252.33      226.14     11.24 o 
  -3   0   9      583.35      581.76     17.08 o 
  -2   0   9      527.18      527.77     15.91 o 
  -1   0   9      320.72      308.67     16.84 o 
   0   0   9      601.41      596.09     16.18 o 
   1   0   9      151.20      145.29      9.91 o 
   2   0   9      143.42      139.96      6.59 o 
   3   0   9      178.46      168.98      7.14 o 
   4   0   9      652.59      638.99     13.95 o 
   5   0   9      153.54      159.86      7.68 o 
   6   0   9     1486.49     1484.12     25.13 o 
   7   0   9       11.16        9.61      3.93 o 
   8   0   9      300.53      283.44     10.86 o 
  -6   1   9      308.28      311.97     21.60 o 
  -5   1   9      300.72      310.09     16.48 o 
  -4   1   9       17.57       23.99      5.56 o 
  -3   1   9        1.67        4.54      6.04 o 
  -2   1   9     1224.16     1208.84     48.52 o 
  -1   1   9      768.12      777.56     18.90 o 
   0   1   9      262.35      278.13     16.84 o 
   1   1   9       15.51       14.81      3.23 o 
   2   1   9      202.42      191.56      7.17 o 
   3   1   9      201.07      204.33     10.96 o 
   4   1   9      916.84      907.24     20.13 o 
   5   1   9        2.47        1.55      2.91 o 
   6   1   9      458.47      444.26     22.21 o 
   7   1   9      530.77      524.26     13.55 o 
   8   1   9       26.00       29.20      6.83 o 
  -6   2   9       67.96       62.77      8.76 o 
  -5   2   9       21.30       33.00      6.73 o 
  -4   2   9      488.15      483.10     17.03 o 
  -3   2   9     1603.01     1573.53     29.90 o 
  -2   2   9      324.19      340.21     12.69 o 
  -1   2   9     2001.72     1933.39     48.70 o 
   0   2   9       14.31       11.54      3.75 o 
   1   2   9      369.41      375.39      9.51 o 
   2   2   9        3.12        3.74      2.80 o 
   3   2   9      243.49      251.59     11.81 o 
   4   2   9      273.70      292.70      9.01 o 
   5   2   9      191.36      181.69      7.64 o 
   6   2   9      139.21      143.55      9.24 o 
   7   2   9       66.83       72.20      6.24 o 
   8   2   9      483.14      483.00     17.10 o 
   9   2   9      103.79       99.39     11.90 o 
  -6   3   9       14.72       16.38      6.08 o 
  -5   3   9      252.24      261.34     12.94 o 
  -4   3   9        6.57        1.33      4.39 o 
  -3   3   9      972.28      962.46     23.43 o 
  -2   3   9        3.93       10.62      4.14 o 
  -1   3   9      314.10      315.31     11.52 o 
   0   3   9      910.90      912.09     19.68 o 
   1   3   9      344.39      355.93     11.14 o 
   2   3   9       23.93       24.05      3.58 o 
   3   3   9        2.98        2.36      2.67 o 
   4   3   9       23.05       29.73      4.07 o 
   5   3   9        0.32        0.00      2.82 o 
   6   3   9      111.67      119.85      8.83 o 
   7   3   9        1.79        4.33      3.26 o 
   8   3   9       54.49       32.86      6.86 o 
   9   3   9        2.15        3.30      5.44 o 
  -6   4   9      157.29      204.99     13.58 o 
  -5   4   9       63.25       96.23      9.38 o 
  -4   4   9      167.78      156.70     10.72 o 
  -3   4   9       34.54       38.54      6.59 o 
  -2   4   9       28.75       29.86      5.27 o 
  -1   4   9       13.23        7.38      4.01 o 
   0   4   9       18.13       16.41      6.96 o 
   1   4   9      939.94      940.73     15.11 o 
   2   4   9        5.81        0.00      3.36 o 
   3   4   9      384.25      427.26     10.22 o 
   4   4   9       15.13       18.96      3.73 o 
   5   4   9       22.85       23.72      3.92 o 
   6   4   9      117.49      132.08      6.92 o 
   7   4   9       45.72       52.12      7.38 o 
   8   4   9       52.24       61.47      8.24 o 
   9   4   9      151.61      143.65     16.11 o 
  -6   5   9       85.59       94.58     10.01 o 
  -5   5   9      170.57      189.86     11.78 o 
  -4   5   9      606.15      548.48     23.25 o 
  -3   5   9        4.42        2.32      4.94 o 
  -2   5   9      175.80      153.24     21.97 o 
  -1   5   9      444.23      428.31     13.29 o 
   0   5   9      108.95      131.17      8.29 o 
   1   5   9       85.72       88.18      5.26 o 
   2   5   9        3.34        5.10      2.67 o 
   3   5   9       79.83       84.11     10.42 o 
   4   5   9       75.33       96.24      8.42 o 
   5   5   9      141.63      150.62      6.92 o 
   6   5   9       61.20       75.54      7.82 o 
   7   5   9        6.22        8.77      8.24 o 
   8   5   9        1.56        0.00      4.90 o 
   9   5   9       29.17       22.21      6.60 o 
  -5   6   9      119.13      135.11     16.11 o 
  -4   6   9      185.57      175.29     10.81 o 
  -3   6   9       39.07       42.50      6.15 o 
  -2   6   9      108.81      121.60      9.15 o 
  -1   6   9      543.73      519.78     14.83 o 
   0   6   9      697.94      732.40     17.04 o 
   1   6   9        1.21        0.00      2.46 o 
   2   6   9       77.35       81.82      5.34 o 
   3   6   9      168.04      182.46      6.97 o 
   4   6   9      184.45      174.64     12.60 o 
   5   6   9        6.25        6.10      2.96 o 
   6   6   9      900.04      895.33     21.30 o 
   7   6   9        2.32        0.00      4.27 o 
   8   6   9       37.06       33.04      6.83 o 
   9   6   9        8.36        4.78      5.79 o 
  -5   7   9        5.70        5.13      7.69 o 
  -4   7   9       18.52        5.86      7.69 o 
  -3   7   9       94.01       95.20     13.18 o 
  -2   7   9      555.97      497.06     26.91 o 
  -1   7   9      282.00      259.95     10.63 o 
   0   7   9      212.08      218.37      9.32 o 
   1   7   9        8.48       11.41      3.16 o 
   2   7   9      175.14      173.97      6.83 o 
   3   7   9      114.30      126.30      6.58 o 
   4   7   9      585.63      569.92     14.46 o 
   5   7   9       14.13       11.63      9.70 o 
   6   7   9       19.62       12.31      4.90 o 
   7   7   9       60.29       56.01      7.38 o 
   8   7   9       90.26       79.83      8.86 o 
   9   7   9       17.04        9.36      6.05 o 
  -5   8   9        4.43        0.00      8.06 o 
  -4   8   9        7.92        8.42      7.69 o 
  -3   8   9      181.57      165.50     16.84 o 
  -2   8   9        4.65        0.00      5.49 o 
  -1   8   9       10.49       19.59      5.49 o 
   0   8   9       63.99       51.92      6.96 o 
   1   8   9        2.32        0.00      2.52 o 
   2   8   9      957.35     1013.52     18.38 o 
   3   8   9      163.18      160.45      8.97 o 
   4   8   9        9.63       10.84      3.31 o 
   5   8   9       91.15       88.08      7.82 o 
   6   8   9       10.23        4.62      5.86 o 
   7   8   9        2.18        2.69      4.94 o 
   8   8   9       28.93       27.03      7.87 o 
   9   8   9        1.03        0.42      5.42 o 
  -4   9   9       17.89       28.19      9.89 o 
  -3   9   9      138.09      142.07     16.11 o 
  -2   9   9      424.88      418.52     23.43 o 
  -1   9   9        8.74       12.08      6.96 o 
   0   9   9      202.81      192.60     15.38 o 
   1   9   9       41.30       32.47      4.02 o 
   2   9   9      307.81      336.21      9.39 o 
   3   9   9        0.92        0.53      2.81 o 
   4   9   9      215.08      216.43     13.55 o 
   5   9   9       51.60       52.56      6.67 o 
   6   9   9       34.94       41.03      6.41 o 
   7   9   9      219.18      199.28     11.31 o 
   8   9   9       37.16       34.78      9.89 o 
   9   9   9       13.53       17.03      6.73 o 
  -4  10   9      131.28      145.36     17.94 o 
  -3  10   9        2.40        0.00      7.69 o 
  -2  10   9       66.27       64.08     12.45 o 
  -1  10   9       19.81       22.34      8.79 o 
   0  10   9      102.91      102.52     12.82 o 
   1  10   9        2.92        3.31      3.96 o 
   2  10   9      168.34      172.05     25.08 o 
   3  10   9      519.15      548.98     12.20 o 
   4  10   9       73.12       72.78      7.03 o 
   5  10   9      241.65      239.83     11.05 o 
   6  10   9       78.00       93.38      8.65 o 
   7  10   9      185.59      158.20     11.47 o 
   8  10   9       23.73       20.87     10.07 o 
  -3  11   9       14.69       15.38      9.52 o 
  -2  11   9        6.88        9.15      8.42 o 
  -1  11   9      565.19      581.46     27.10 o 
   0  11   9      462.03      455.50     23.07 o 
   1  11   9      347.91      362.25     17.03 o 
   2  11   9       59.77       55.27      9.34 o 
   3  11   9       13.40       17.58      6.96 o 
   4  11   9      784.70      788.70     30.76 o 
   5  11   9       24.88       46.51      6.77 o 
   6  11   9        9.28       13.99      8.79 o 
   7  11   9       30.46       28.30      6.57 o 
   8  11   9       34.28       28.08      7.24 o 
  -2  12   9        4.09        0.00      7.69 o 
  -1  12   9      614.76      605.99     28.19 o 
   0  12   9      109.04      105.45     13.55 o 
   1  12   9       21.91       17.88      6.41 o 
   2  12   9      163.61      168.80     16.11 o 
   3  12   9      175.67      191.87     17.58 o 
   4  12   9      491.60      458.06     23.43 o 
   5  12   9      376.42      414.12     24.17 o 
   6  12   9        4.43        0.00      6.96 o 
   7  12   9       71.89       65.18     13.18 o 
  -1  13   9      133.87      132.55     16.48 o 
   0  13   9       94.86       65.54     12.08 o 
   1  13   9      283.44      302.75     13.69 o 
   2  13   9       53.49       59.68     11.35 o 
   3  13   9      214.99      212.00     17.58 o 
   4  13   9      114.50      128.89     15.74 o 
   5  13   9       64.47       71.03     12.82 o 
   6  13   9       64.21       61.88     12.82 o 
   1  14   9      170.19      146.46     16.11 o 
   2  14   9       20.81       18.67      8.42 o 
   3  14   9      137.19      140.97     17.21 o 
   4  14   9        0.40       15.38      8.79 o 
  -2  -4  10      304.31      301.35     13.98 o 
  -1  -4  10      311.20      291.62     13.59 o 
   0  -4  10       10.99       11.98      5.30 o 
   1  -4  10      212.17      269.50     20.32 o 
   2  -4  10      689.40      680.71     19.78 o 
   3  -4  10      132.66      106.25     13.73 o 
  -3  -3  10      715.98      693.88     23.25 o 
  -2  -3  10      128.24      146.53     11.00 o 
  -1  -3  10       14.58       16.03      5.56 o 
   0  -3  10      740.52      708.22     19.93 o 
   1  -3  10      914.66      873.26     22.13 o 
   2  -3  10      556.87      535.39     17.10 o 
   3  -3  10       42.60       32.85      5.41 o 
   4  -3  10        3.69        6.50      4.53 o 
   5  -3  10       18.32       20.32      6.21 o 
  -4  -2  10      311.96      337.96     21.60 o 
  -3  -2  10      113.56      114.14      9.80 o 
  -2  -2  10        2.83        3.51      4.12 o 
  -1  -2  10      634.44      580.01     33.14 o 
   0  -2  10      620.82      641.75     18.51 o 
   1  -2  10      262.21      265.07     12.04 o 
   2  -2  10       97.52       88.73      6.38 o 
   3  -2  10       86.31       72.56      6.17 o 
   4  -2  10      249.95      266.75      9.91 o 
   5  -2  10      238.61      250.27      9.98 o 
   6  -2  10      343.31      344.50     14.87 o 
  -4  -1  10      361.88      403.80     30.02 o 
  -3  -1  10        3.28        0.57      4.22 o 
  -2  -1  10      185.12      166.98     10.46 o 
  -1  -1  10      617.49      606.54     17.73 o 
   0  -1  10      472.90      501.16     16.05 o 
   1  -1  10      938.47      814.82     21.60 o 
   2  -1  10       17.28       22.48      3.85 o 
   3  -1  10      566.97      541.54     13.23 o 
   4  -1  10      279.68      282.84      9.93 o 
   5  -1  10      589.10      566.69     14.37 o 
   6  -1  10        3.96        2.07      3.86 o 
   7  -1  10       73.23       76.15      7.18 o 
  -5   0  10      154.24      165.87     18.31 o 
  -4   0  10       35.28       40.19      6.72 o 
  -3   0  10      438.21      421.03     15.25 o 
  -2   0  10      348.26      368.21     13.85 o 
  -1   0  10      485.87      463.03     15.14 o 
   0   0  10       19.38       26.66      5.30 o 
   1   0  10      203.60      187.99      9.71 o 
   2   0  10      490.75      486.94     11.85 o 
   3   0  10     1016.16     1050.42     22.37 o 
   4   0  10      197.24      181.56      8.03 o 
   5   0  10       83.60       91.39      6.89 o 
   6   0  10        2.73        0.00      3.24 o 
   7   0  10      352.36      354.93     12.00 o 
  -5   1  10        6.05        3.67      5.27 o 
  -4   1  10      340.67      335.64     16.29 o 
  -3   1  10      411.53      412.42     23.80 o 
  -2   1  10     1643.27     1517.90     29.90 o 
  -1   1  10      448.57      434.13     20.50 o 
   0   1  10        9.49        4.76      5.86 o 
   1   1  10      737.38      744.70     23.98 o 
   2   1  10      859.51      846.60     16.84 o 
   3   1  10      771.56      742.81     15.13 o 
   4   1  10       58.69       65.37      6.78 o 
   5   1  10      642.87      641.79     26.22 o 
   6   1  10       15.89       22.37      4.37 o 
   7   1  10      647.65      646.29     15.59 o 
   8   1  10      221.31      220.51     13.10 o 
  -5   2  10      649.70      671.63     20.84 o 
  -4   2  10      633.85      588.19     24.35 o 
  -3   2  10      535.60      498.50     16.44 o 
  -2   2  10      104.35      109.64      8.67 o 
  -1   2  10     2537.52     2438.81     39.61 o 
   0   2  10     1319.44     1354.10     26.54 o 
   1   2  10     1439.13     1402.02     26.93 o 
   2   2  10      777.43      783.56     14.86 o 
   3   2  10      140.14      145.26     11.20 o 
   4   2  10      390.64      385.35     14.10 o 
   5   2  10      423.49      432.23     12.29 o 
   6   2  10      724.12      715.75     15.69 o 
   7   2  10       18.40       26.51      4.80 o 
   8   2  10      197.93      192.92     13.03 o 
  -5   3  10     1022.94     1039.86     62.06 o 
  -4   3  10       88.77      106.46     20.14 o 
  -3   3  10        4.68        5.50      4.53 o 
  -2   3  10        4.00        1.24      3.86 o 
  -1   3  10     1215.13     1164.01     24.47 o 
   0   3  10       13.06        2.87      7.69 o 
   1   3  10      317.46      305.37     11.52 o 
   2   3  10       87.33       82.48      6.79 o 
   3   3  10       85.22       82.49      5.90 o 
   4   3  10      468.22      454.72     11.48 o 
   5   3  10      768.60      746.07     15.33 o 
   6   3  10      137.66      144.56     10.17 o 
   7   3  10       21.52       23.56      4.95 o 
   8   3  10        6.66        7.78      5.56 o 
  -5   4  10      320.47      321.19     15.20 o 
  -4   4  10       15.39       21.79      5.82 o 
  -3   4  10      461.30      494.65     16.40 o 
  -2   4  10      177.82      150.80     10.09 o 
  -1   4  10     1856.87     1848.27     35.33 o 
   0   4  10     3970.48     3943.09     54.62 o 
   1   4  10      609.61      647.61     16.83 o 
   2   4  10       29.12       31.32      4.06 o 
   3   4  10      904.62      934.27     16.41 o 
   4   4  10      900.10      935.90     16.90 o 
   5   4  10      208.29      200.56     10.59 o 
   6   4  10        0.31        1.68      3.21 o 
   7   4  10      127.61      126.56     10.35 o 
   8   4  10       12.98       17.92      6.20 o 
   9   4  10       29.47       43.66      8.13 o 
  -5   5  10       12.87       20.07      6.07 o 
  -4   5  10      145.29      170.41     11.73 o 
  -3   5  10      611.13      619.00     18.22 o 
  -2   5  10      400.77      405.62     14.07 o 
  -1   5  10       46.04       40.05      5.86 o 
   0   5  10        4.25        0.00      3.49 o 
   1   5  10       28.03       37.38      5.30 o 
   2   5  10        5.76        3.15      3.00 o 
   3   5  10      267.40      278.66      9.24 o 
   4   5  10       28.86       19.88      6.22 o 
   5   5  10       81.95       92.75      6.25 o 
   6   5  10      101.34      100.47      6.85 o 
   7   5  10      110.43      114.14      9.83 o 
   8   5  10      207.42      197.12     12.30 o 
   9   5  10       96.42       71.09      9.52 o 
  -5   6  10       89.83       90.44     14.28 o 
  -4   6  10      293.37      329.72     14.02 o 
  -3   6  10     1242.42     1213.92     73.41 o 
  -2   6  10      170.26      156.71     10.27 o 
  -1   6  10       55.31       47.95      9.15 o 
   0   6  10      111.41      122.99      8.76 o 
   1   6  10      673.33      658.44     16.55 o 
   2   6  10      564.39      597.87     12.58 o 
   3   6  10      205.17      201.16      7.64 o 
   4   6  10        5.74        8.21      4.02 o 
   5   6  10       91.86       87.24      5.97 o 
   6   6  10      383.87      408.63     30.57 o 
   7   6  10      173.39      170.77     11.50 o 
   8   6  10       24.00       17.44      6.20 o 
   9   6  10        1.23        0.00      7.69 o 
  -4   7  10      294.59      275.72     20.14 o 
  -3   7  10       94.81       97.30      8.71 o 
  -2   7  10      316.47      297.40     12.32 o 
  -1   7  10      613.25      631.79     17.10 o 
   0   7  10      386.29      397.57     13.34 o 
   1   7  10      845.51      830.80     18.85 o 
   2   7  10       70.45       59.44      6.53 o 
   3   7  10       66.72       57.91      5.12 o 
   4   7  10      282.87      275.67     11.26 o 
   5   7  10      352.19      347.41     30.02 o 
   6   7  10      103.89      117.90      9.28 o 
   7   7  10        7.38        6.26      5.04 o 
   8   7  10       41.80       38.08      7.24 o 
   9   7  10        2.11        3.39      5.53 o 
  -4   8  10       84.74       83.48     14.28 o 
  -3   8  10       97.64       61.88     12.08 o 
  -2   8  10       44.95       74.33     12.08 o 
  -1   8  10      662.55      678.42     17.85 o 
   0   8  10      186.59      184.49      9.22 o 
   1   8  10      188.35      190.28      9.22 o 
   2   8  10        1.29        0.98      2.85 o 
   3   8  10       77.53       76.69      5.63 o 
   4   8  10      194.71      202.42      7.72 o 
   5   8  10      118.16      112.00     14.28 o 
   6   8  10      190.42      194.36     10.72 o 
   7   8  10        2.33        0.18      4.66 o 
   8   8  10      181.53      152.85     11.64 o 
   9   8  10       25.83       19.38      6.98 o 
  -4   9  10       57.20       64.44     13.18 o 
  -3   9  10       91.75      120.47     15.74 o 
  -2   9  10      489.96      460.63     24.53 o 
  -1   9  10      731.87      742.57     30.02 o 
   0   9  10        5.77        5.13      6.59 o 
   1   9  10       46.01       47.23      5.89 o 
   2   9  10      217.38      231.80      8.15 o 
   3   9  10      438.58      412.72     24.09 o 
   4   9  10      193.94      210.47     10.27 o 
   5   9  10      118.88      123.35     13.18 o 
   6   9  10        0.66        3.66      4.66 o 
   7   9  10        5.87        9.34      5.44 o 
   8   9  10        0.67        0.00      5.00 o 
  -3  10  10      384.77      434.99     25.63 o 
  -2  10  10      146.80      144.27     16.84 o 
  -1  10  10        8.23       19.77      8.42 o 
   0  10  10       71.54       52.73     10.62 o 
   1  10  10        0.72        1.46      5.86 o 
   2  10  10       14.80       14.59      4.90 o 
   3  10  10        9.21        9.58      3.61 o 
   4  10  10       67.62       51.47      6.24 o 
   5  10  10       62.19       61.28      7.19 o 
   6  10  10       22.91       29.16      6.08 o 
   7  10  10       10.41        8.07      5.56 o 
   8  10  10       65.66       62.15      8.65 o 
  -2  11  10      134.18      105.09     16.11 o 
  -1  11  10        8.06        6.22      8.42 o 
   0  11  10      148.21      164.04     16.84 o 
   1  11  10       13.52       11.35      7.69 o 
   2  11  10      315.13      306.51     12.69 o 
   3  11  10      389.62      377.14     20.14 o 
   4  11  10        0.50        0.00      6.22 o 
   5  11  10      209.30      207.72     11.34 o 
   6  11  10       52.56       62.28     12.45 o 
   7  11  10       10.01        5.99      5.16 o 
  -1  12  10        2.74        9.89      8.79 o 
   0  12  10      509.84      547.77     26.36 o 
   1  12  10       38.71       38.45     10.25 o 
   2  12  10       25.80       14.94      6.96 o 
   3  12  10        0.27        0.00      5.86 o 
   4  12  10      118.67      122.66     15.01 o 
   5  12  10      131.72      161.84     17.58 o 
   6  12  10      172.84      154.88     17.94 o 
   7  12  10       51.96       26.61      7.32 o 
   0  13  10      280.07      264.00     20.14 o 
   1  13  10        6.00        0.00      7.69 o 
   2  13  10        0.19        8.79      7.32 o 
   3  13  10        4.83        3.66      7.32 o 
   4  13  10       34.61       43.57     10.62 o 
   5  13  10       11.23       12.45      8.42 o 
   6  13  10       97.00       90.81     14.65 o 
   3  14  10      248.24      242.03     19.41 o 
  -1  -3  11      418.51      422.89     16.44 o 
   0  -3  11      137.06      159.24     12.45 o 
   1  -3  11      204.07      247.03     12.69 o 
   2  -3  11      100.56      129.91     19.59 o 
   3  -3  11      186.14      220.50      9.98 o 
  -2  -2  11       34.96       40.28      7.32 o 
  -1  -2  11      277.97      293.61     28.93 o 
   0  -2  11      144.38      147.58     13.55 o 
   1  -2  11      101.52       83.83     10.25 o 
   2  -2  11       55.16       57.14      7.51 o 
   3  -2  11      342.60      331.12     11.15 o 
   4  -2  11      226.76      231.01     13.11 o 
   5  -2  11      129.42      142.06     11.26 o 
  -3  -1  11      392.32      399.85     15.74 o 
  -2  -1  11      346.96      371.74     15.01 o 
  -1  -1  11       62.66       73.96     11.72 o 
   0  -1  11       87.83       74.13      8.15 o 
   1  -1  11      680.00      618.01     24.53 o 
   2  -1  11      273.46      310.24     13.20 o 
   3  -1  11      214.50      253.85      9.65 o 
   4  -1  11      391.66      376.09     11.98 o 
   5  -1  11        0.30        4.74      4.01 o 
   6  -1  11      168.49      206.57     13.45 o 
  -3   0  11      606.17      552.98     18.33 o 
  -2   0  11      174.46      194.11     12.56 o 
  -1   0  11       28.66       26.33      5.56 o 
   0   0  11      206.90      187.10     10.48 o 
   1   0  11      453.80      484.31     16.05 o 
   2   0  11      720.06      701.95     19.68 o 
   3   0  11      197.48      191.32      8.37 o 
   4   0  11       29.42       27.75      4.85 o 
   5   0  11      164.82      172.28      9.01 o 
   6   0  11      713.16      705.74     22.91 o 
  -4   1  11      374.09      342.87     25.63 o 
  -3   1  11      421.15      394.96     31.86 o 
  -2   1  11      101.10      105.26      9.70 o 
  -1   1  11      293.53      279.28     12.56 o 
   0   1  11      544.05      560.88     17.22 o 
   1   1  11     1801.42     1711.16     51.08 o 
   2   1  11      318.72      327.58     13.07 o 
   3   1  11      599.31      537.98     13.28 o 
   4   1  11      114.59      123.52      7.75 o 
   5   1  11      598.97      593.47     14.58 o 
   6   1  11      149.13      154.94      8.99 o 
   7   1  11       41.31       32.08      6.35 o 
  -4   2  11      158.05      154.89     18.49 o 
  -3   2  11       52.77       52.23      7.38 o 
  -2   2  11      787.92      774.18     21.10 o 
  -1   2  11     1437.70     1379.67     28.60 o 
   0   2  11      315.87      321.85     18.31 o 
   1   2  11      278.72      286.70     17.21 o 
   2   2  11        7.05       12.82      4.92 o 
   3   2  11      730.72      785.44     15.88 o 
   4   2  11      304.09      298.35     10.13 o 
   5   2  11      547.89      568.20     18.71 o 
   6   2  11        0.42        0.00      3.34 o 
   7   2  11        0.69        0.00      3.64 o 
  -4   3  11       36.33       38.57      6.98 o 
  -3   3  11      335.75      329.44     14.23 o 
  -2   3  11      538.48      557.19     17.60 o 
  -1   3  11      931.76      905.75     22.27 o 
   0   3  11      369.85      369.35     13.91 o 
   1   3  11      517.04      497.03     15.66 o 
   2   3  11      620.22      619.02     35.15 o 
   3   3  11      755.55      778.41     15.62 o 
   4   3  11      464.27      477.23     16.20 o 
   5   3  11       23.96       24.36      4.62 o 
   6   3  11       76.84       82.73      9.57 o 
   7   3  11       37.59       41.41      5.54 o 
   8   3  11      766.36      760.31     48.88 o 
  -4   4  11      349.31      351.38     15.25 o 
  -3   4  11      354.91      354.45     14.63 o 
  -2   4  11      589.72      589.89     18.12 o 
  -1   4  11      141.95      129.84      9.71 o 
   0   4  11      201.93      195.37     10.10 o 
   1   4  11      445.87      448.75     14.76 o 
   2   4  11      640.28      670.74     17.73 o 
   3   4  11      279.77      276.55      9.14 o 
   4   4  11        1.27        1.48      3.22 o 
   5   4  11      351.42      345.81     10.61 o 
   6   4  11      552.38      585.29     14.17 o 
   7   4  11      156.96      155.58     25.08 o 
   8   4  11       18.12       15.38      6.47 o 
  -4   5  11      559.55      502.41     17.88 o 
  -3   5  11      207.44      223.56     12.04 o 
  -2   5  11      203.49      203.03     13.55 o 
  -1   5  11      606.94      648.87     19.41 o 
   0   5  11       70.08       59.05      6.72 o 
   1   5  11     2518.03     2494.74     40.00 o 
   2   5  11     1786.90     1793.49     39.73 o 
   3   5  11      203.55      208.29      8.00 o 
   4   5  11       42.08       39.00      5.82 o 
   5   5  11      867.06      880.85     17.09 o 
   6   5  11      537.92      565.26     15.69 o 
   7   5  11      171.76      200.47     24.53 o 
   8   5  11        8.58        1.46      5.36 o 
  -4   6  11      699.93      643.87     20.38 o 
  -3   6  11        0.61        2.56      4.87 o 
  -2   6  11        2.49        2.24      4.12 o 
  -1   6  11     1328.51     1294.00     36.62 o 
   0   6  11     2104.94     2098.04     35.80 o 
   1   6  11       58.44       62.15      6.73 o 
   2   6  11       37.56       44.98      6.21 o 
   3   6  11       40.21       37.99      4.55 o 
   4   6  11      344.83      362.39     15.39 o 
   5   6  11      346.41      333.75     11.52 o 
   6   6  11      248.99      260.98     12.40 o 
   7   6  11       18.01       10.98      5.70 o 
   8   6  11      121.28      122.42     11.35 o 
  -4   7  11        5.18        1.83      8.79 o 
  -3   7  11       90.80       84.26      8.96 o 
  -2   7  11      449.03      433.32     15.27 o 
  -1   7  11      758.98      731.64     19.44 o 
   0   7  11      392.35      391.41     24.53 o 
   1   7  11      271.55      275.63     11.52 o 
   2   7  11       97.70      107.50      8.27 o 
   3   7  11     1542.67     1612.95     23.67 o 
   4   7  11     1134.40     1153.95     19.50 o 
   5   7  11       86.98       82.58      6.23 o 
   6   7  11        6.96       12.59      8.60 o 
   7   7  11       57.69       74.84     16.66 o 
   8   7  11      287.39      288.47     14.47 o 
  -3   8  11      249.07      288.17     20.87 o 
  -2   8  11      407.32      369.09     22.34 o 
  -1   8  11        3.50        0.00      5.13 o 
   0   8  11       16.77       18.67      4.74 o 
   1   8  11      491.00      494.06     15.22 o 
   2   8  11      372.26      394.13     13.43 o 
   3   8  11      493.73      506.61     21.20 o 
   4   8  11      164.40      174.63      9.71 o 
   5   8  11       49.05       67.08      7.25 o 
   6   8  11      216.91      206.81     11.10 o 
   7   8  11      264.55      283.03     19.96 o 
   8   8  11       60.80       73.32      9.19 o 
  -3   9  11       66.96       75.06     13.55 o 
  -2   9  11      269.23      240.56     18.67 o 
  -1   9  11       49.44       31.49      9.89 o 
   0   9  11       11.25       17.58      8.06 o 
   1   9  11      484.37      470.55     14.75 o 
   2   9  11      498.89      533.67     15.51 o 
   3   9  11       13.65       16.93      3.85 o 
   4   9  11        2.06        0.00      4.22 o 
   5   9  11      287.05      340.65     13.40 o 
   6   9  11      247.35      253.12     12.28 o 
   7   9  11        7.05        8.36      5.68 o 
   8   9  11      215.74      203.46     13.81 o 
  -2  10  11        0.49        1.10      7.69 o 
  -1  10  11      181.45      183.08     18.31 o 
   0  10  11      677.89      630.89     28.19 o 
   1  10  11      165.33      162.94     16.11 o 
   2  10  11       46.13       43.21      9.89 o 
   3  10  11      155.81      170.14      8.52 o 
   4  10  11       74.45       94.42      9.52 o 
   5  10  11      190.20      187.19     11.17 o 
   6  10  11      170.26      186.90     17.94 o 
   7  10  11       18.51       21.50      6.15 o 
   8  10  11       17.05       18.85      6.60 o 
  -2  11  11      354.84      420.71     26.00 o 
  -1  11  11      394.28      408.26     24.17 o 
   0  11  11       22.69       34.42      9.89 o 
   1  11  11       40.56       53.46     10.62 o 
   2  11  11      117.01      119.00     13.91 o 
   3  11  11        2.61        7.69      6.22 o 
   4  11  11      231.53      239.10     17.94 o 
   5  11  11      212.75      200.69     22.34 o 
   6  11  11        2.38        3.84      8.60 o 
   7  11  11       23.22       31.40      7.32 o 
  -1  12  11      157.08      132.91     17.21 o 
   0  12  11       83.13       78.72     13.91 o 
   1  12  11        0.04        5.86      6.96 o 
   2  12  11      456.21      485.16     24.17 o 
   3  12  11      154.64      174.29     16.48 o 
   4  12  11      358.11      360.66     21.97 o 
   5  12  11      175.45      167.33     17.58 o 
   6  12  11       60.44       60.78     12.08 o 
   1  13  11       96.45      116.80     15.38 o 
   3  13  11        3.05        7.69      8.06 o 
   4  13  11        8.33        3.30      6.96 o 
   5  13  11       40.15       36.25     10.25 o 
   1  -2  12       80.93       89.13      9.32 o 
  -1  -1  12       14.20        9.74      5.86 o 
   0  -1  12       28.60       29.29      7.14 o 
   1  -1  12      165.40      155.63     11.65 o 
   2  -1  12      254.61      253.36     12.81 o 
   3  -1  12       21.50       15.10      5.53 o 
   4  -1  12       74.45       99.71     11.25 o 
  -2   0  12       14.53       15.57      5.68 o 
  -1   0  12      108.15      125.03     10.48 o 
   0   0  12      291.91      291.09     19.41 o 
   1   0  12       91.30       88.54      9.05 o 
   2   0  12        0.19        0.00      4.14 o 
   3   0  12       14.17       22.62      5.94 o 
   4   0  12      363.98      372.33     12.12 o 
   5   0  12      165.04      183.69     10.07 o 
  -2   1  12      132.14      133.68     10.72 o 
  -1   1  12      265.83      246.25     14.46 o 
   0   1  12      437.26      356.52     14.47 o 
   1   1  12       11.36       10.07      4.92 o 
   2   1  12      107.77      101.13      9.31 o 
   3   1  12       25.58       29.97      6.21 o 
   4   1  12      477.21      493.14     13.64 o 
   5   1  12       31.48       30.68      5.06 o 
   6   1  12        5.46       13.00      4.64 o 
  -3   2  12      412.50      416.89     16.69 o 
  -2   2  12      218.74      226.30     17.03 o 
  -1   2  12       34.95       48.66     15.74 o 
   0   2  12        0.91        0.00      3.86 o 
   1   2  12      505.65      515.79     16.82 o 
   2   2  12      586.56      578.34     17.99 o 
   3   2  12     1284.90     1224.74     27.06 o 
   4   2  12      239.90      267.02     10.14 o 
   5   2  12      100.16      105.27      7.73 o 
   6   2  12       12.87       19.33      4.73 o 
   7   2  12      381.48      380.88     12.88 o 
  -3   3  12      386.03      372.77     15.92 o 
  -2   3  12       82.20       90.57      9.05 o 
  -1   3  12      322.17      309.20     16.11 o 
   0   3  12        5.64       10.19      5.86 o 
   1   3  12      366.04      369.22     14.23 o 
   2   3  12      126.00      105.09     13.18 o 
   3   3  12        1.93        6.00      4.53 o 
   4   3  12       42.00       37.21      5.06 o 
   5   3  12      174.29      172.14      8.94 o 
   6   3  12      189.46      188.48     10.34 o 
   7   3  12      373.16      378.38     13.24 o 
  -3   4  12      206.64      226.63     12.43 o 
  -2   4  12        8.56       10.41      5.04 o 
  -1   4  12        8.36        5.77      4.94 o 
   0   4  12      547.30      549.78     33.32 o 
   1   4  12      443.09      431.28     23.62 o 
   2   4  12      710.22      694.40     19.03 o 
   3   4  12        4.85        0.00      5.49 o 
   4   4  12      103.40      110.66      7.39 o 
   5   4  12      647.19      618.59     16.79 o 
   6   4  12      317.73      318.75     11.15 o 
   7   4  12        0.19        0.00      4.74 o 
  -3   5  12        9.16       11.08      5.63 o 
  -2   5  12      269.40      278.73     13.17 o 
  -1   5  12      198.95      210.19     20.14 o 
   0   5  12     1196.78     1219.78     26.91 o 
   1   5  12      118.69      123.54      9.45 o 
   2   5  12       25.41       22.72      5.10 o 
   3   5  12       96.02      107.28      8.91 o 
   4   5  12      447.60      470.84     15.54 o 
   5   5  12      260.97      272.90     10.14 o 
   6   5  12       10.81        7.53      3.93 o 
   7   5  12       51.31       51.23      7.89 o 
   8   5  12       89.09       90.19     10.17 o 
  -3   6  12      311.95      333.83     35.33 o 
  -2   6  12      660.71      690.69     25.45 o 
  -1   6  12      215.22      218.47     17.21 o 
   0   6  12      338.35      327.90     13.46 o 
   1   6  12      272.73      295.26     12.68 o 
   2   6  12       46.05       53.51      7.12 o 
   3   6  12      306.30      356.95     13.46 o 
   4   6  12      741.26      736.56     15.69 o 
   5   6  12      125.55      108.17      7.23 o 
   6   6  12        7.54        0.00      4.74 o 
   7   6  12      162.88      166.02     12.02 o 
   8   6  12      142.69      148.23     12.04 o 
  -3   7  12      793.39      728.71     21.63 o 
  -2   7  12      402.03      440.70     16.21 o 
  -1   7  12       33.06       30.39      6.34 o 
   0   7  12        1.27        2.06      4.53 o 
   1   7  12     1059.36     1111.65     24.82 o 
   2   7  12     3773.14     3758.15     54.50 o 
   3   7  12       34.09       39.16      6.15 o 
   4   7  12        1.87        5.87      3.43 o 
   5   7  12       33.98       34.70      4.89 o 
   6   7  12      509.94      479.91     16.66 o 
   7   7  12      297.09      296.79     14.46 o 
   8   7  12       97.38      107.88     10.53 o 
  -3   8  12      510.12      543.01     28.93 o 
  -2   8  12        2.15        0.37      7.69 o 
  -1   8  12      202.78      214.71     17.21 o 
   0   8  12      464.82      467.89     15.95 o 
   1   8  12      115.76      113.77     22.15 o 
   2   8  12      248.55      254.54     11.65 o 
   3   8  12      113.06      112.50     11.35 o 
   4   8  12       35.58       41.50      5.55 o 
   5   8  12      444.76      458.35     15.65 o 
   6   8  12      269.12      287.39     16.29 o 
   7   8  12      232.09      246.67     18.31 o 
   8   8  12       12.08        7.81      6.05 o 
  -2   9  12        3.52        8.42      8.42 o 
  -1   9  12      799.09      772.96     32.59 o 
   0   9  12      689.35      740.73     31.12 o 
   1   9  12      365.51      383.54     14.07 o 
   2   9  12       18.04       13.00      4.92 o 
   3   9  12      377.01      400.54     14.11 o 
   4   9  12      691.50      706.54     15.48 o 
   5   9  12      310.80      312.12     16.66 o 
   6   9  12       41.89       64.35      7.87 o 
   7   9  12      121.15      118.69     10.61 o 
  -1  10  12      562.76      572.67     28.56 o 
   0  10  12      267.72      276.45     20.14 o 
   1  10  12        2.15        2.93      6.59 o 
   2  10  12       33.22       42.47      9.89 o 
   3  10  12      286.25      271.14     18.49 o 
   4  10  12      157.70      178.55     10.95 o 
   5  10  12        1.05        2.86      5.04 o 
   6  10  12       20.36       17.99      5.94 o 
   7  10  12       34.12       30.76      7.24 o 
  -1  11  12       62.84       73.96     14.28 o 
   0  11  12        3.99        4.76      8.06 o 
   1  11  12      141.31      124.49     15.38 o 
   2  11  12      296.23      324.05     19.77 o 
   4  11  12      210.94      207.98     16.48 o 
   5  11  12       41.27       41.74      7.03 o 
   6  11  12       12.02       15.97      5.82 o 
   0  12  12      194.27      239.47     21.97 o 
   1  12  12      644.20      579.99     27.46 o 
   2  12  12       87.01      116.80     14.65 o 
   4  12  12        7.28        4.39      7.32 o 
   5  12  12      335.81      314.53     21.24 o 
   6  12  12      268.51      249.72     19.41 o 
   4  13  12      206.43      209.81     19.41 o 
   1   0  13       94.71       96.34      9.95 o 
   2   0  13        7.85       10.37      5.56 o 
   3   0  13       88.34      116.62     18.12 o 
  -1   1  13        9.23       16.84      5.95 o 
   0   1  13        5.98       15.20      5.95 o 
   1   1  13      137.64      120.10     15.01 o 
   2   1  13      159.05      153.90     11.64 o 
   3   1  13        0.07        0.00      4.27 o 
   4   1  13        0.24        0.00      4.38 o 
  -1   2  13      178.73      191.10     13.07 o 
   0   2  13      175.17      199.71     12.30 o 
   1   2  13      140.22      137.76     10.84 o 
   2   2  13      216.80      203.96     13.20 o 
   3   2  13       71.13       47.99      7.61 o 
   4   2  13       25.80       27.63      6.60 o 
   5   2  13        1.61        0.00      4.01 o 
  -2   3  13       10.76        7.22     12.82 o 
  -1   3  13      157.05      161.16     12.17 o 
   0   3  13       12.88       13.09      6.22 o 
   1   3  13       70.80       70.10      8.15 o 
   2   3  13       38.33       50.40      7.25 o 
   3   3  13       86.98       93.76      8.93 o 
   4   3  13      172.30      177.00     23.62 o 
   5   3  13       76.82       76.89      8.37 o 
   6   3  13       91.26       92.54      7.72 o 
  -2   4  13       92.31       91.38      9.57 o 
  -1   4  13      195.53      182.28     12.42 o 
   0   4  13       33.66       31.69      6.41 o 
   1   4  13       20.93       30.29      6.21 o 
   2   4  13       17.77       11.17      5.18 o 
   3   4  13      170.15      166.41     16.66 o 
   4   4  13      253.34      261.50     14.28 o 
   5   4  13      187.13      158.05      9.29 o 
   6   4  13       15.56       17.58      5.06 o 
  -2   5  13      180.63      181.10     12.69 o 
  -1   5  13      208.83      187.58     17.76 o 
   0   5  13       12.19        9.61      5.10 o 
   1   5  13       24.14       30.52      6.20 o 
   2   5  13      511.49      507.20     16.82 o 
   3   5  13      525.65      555.48     17.70 o 
   4   5  13      460.67      482.44     16.29 o 
   5   5  13       35.36       20.50      6.21 o 
   6   5  13       86.52       95.76      7.57 o 
   7   5  13      138.41      144.27     11.90 o 
  -2   6  13       34.89       37.17      7.38 o 
  -1   6  13       75.46       71.39      8.41 o 
   0   6  13      308.69      311.11     13.98 o 
   1   6  13      693.54      682.03     19.81 o 
   2   6  13       33.67       30.90      6.20 o 
   3   6  13       81.70       94.71      8.79 o 
   4   6  13        0.63        3.03      4.27 o 
   5   6  13       48.78       61.69      6.16 o 
   6   6  13      292.38      326.34     14.75 o 
   7   6  13       82.33       98.82     10.32 o 
  -2   7  13       14.97       10.29      5.68 o 
  -1   7  13       14.37       11.35      5.44 o 
   0   7  13      364.03      373.14     15.13 o 
   1   7  13      652.97      661.38     19.54 o 
   2   7  13        2.45        0.00      4.40 o 
   3   7  13       95.51       88.62      8.65 o 
   4   7  13      142.42      153.60     10.74 o 
   5   7  13      319.53      325.46     11.11 o 
   6   7  13      426.41      415.72     16.31 o 
   7   7  13       38.05       38.14      8.06 o 
  -1   8  13       21.99       37.07     12.45 o 
   0   8  13      136.86      155.21     11.31 o 
   1   8  13        0.60        3.72      4.64 o 
   2   8  13       14.22       11.33      5.27 o 
   3   8  13      265.36      287.99     12.69 o 
   4   8  13     1105.83     1120.33     25.49 o 
   5   8  13       11.33       14.14      7.14 o 
   6   8  13       43.12       44.45      7.50 o 
   7   8  13       95.44       89.15      9.97 o 
  -1   9  13        9.45       13.18      9.15 o 
   0   9  13      109.71       78.36     13.18 o 
   1   9  13        9.99       14.95      5.63 o 
   2   9  13      399.03      420.62     27.64 o 
   3   9  13        8.08        8.17      5.04 o 
   4   9  13        1.26        4.48      4.74 o 
   5   9  13      198.56      193.90     11.91 o 
   6   9  13        1.86        0.67      4.90 o 
   7   9  13      138.70      154.61     13.36 o 
   0  10  13       18.44       30.39     10.25 o 
   1  10  13      244.92      257.77     19.04 o 
   2  10  13      529.96      519.60     16.89 o 
   3  10  13      388.81      424.88     15.39 o 
   4  10  13       31.88       38.81      9.89 o 
   5  10  13      194.32      215.32     12.04 o 
   6  10  13      231.60      267.75     25.26 o 
   1  11  13       50.02       55.29     12.08 o 
   2  11  13      210.81      253.01     19.04 o 
   4  11  13        1.52        3.30      6.96 o 
   5  11  13       33.48       36.46     10.98 o 
   2  12  13       68.03       51.99     12.08 o 
   2   2  14       88.71       73.60     13.18 o 
   1   3  14      112.33      110.34     10.35 o 
   2   3  14       52.28       59.95     11.90 o 
   3   3  14       28.84       38.45     10.25 o 
   4   3  14       97.82       86.68      9.57 o 
   0   4  14        5.34        4.61      6.41 o 
   1   4  14       25.79       26.43      6.46 o 
   2   4  14       12.46       21.20      5.63 o 
   3   4  14       16.50       16.84     11.53 o 
   4   4  14       27.93       30.76      9.52 o 
   5   4  14      151.58      134.61     11.26 o 
   0   5  14       42.72       42.06      7.50 o 
   1   5  14       16.97       18.67      5.95 o 
   2   5  14      113.46      116.78     10.09 o 
   3   5  14        3.24        5.67      4.90 o 
   4   5  14       28.17       29.44      6.96 o 
   5   5  14       37.09       44.30     10.62 o 
   0   6  14       48.04       52.94      8.01 o 
   1   6  14      185.90      163.04     11.91 o 
   2   6  14        7.91        8.98      5.04 o 
   3   6  14       53.72       51.32      7.35 o 
   4   6  14       60.60       72.00      8.34 o 
   5   6  14       11.60       11.17      7.32 o 
   6   6  14       41.77       35.71      7.24 o 
   0   7  14        9.31       13.97      5.82 o 
   1   7  14       37.73       31.87      6.57 o 
   2   7  14      187.21      214.40     11.91 o 
   3   7  14      147.04      158.13     17.94 o 
   4   7  14       66.76       86.15      8.76 o 
   5   7  14        0.09        3.60      4.78 o 
   6   7  14       28.08       24.86      7.12 o 
   0   8  14       37.58       38.62      7.19 o 
   1   8  14       31.39       33.32      6.67 o 
   2   8  14      155.65      160.38     11.65 o 
   3   8  14       19.66       17.84      7.51 o 
   4   8  14       23.49       25.04      6.34 o 
   5   8  14        0.82        0.00      7.32 o 
   6   8  14       94.37       86.61      9.71 o 
   1   9  14       32.10       45.68      7.38 o 
   2   9  14      203.18      225.16     17.03 o 
   3   9  14        1.33        9.83      5.04 o 
   4   9  14       33.83       48.30      7.35 o 
   5   9  14       27.54       35.15     10.25 o 
   1  10  14       71.48       73.23     13.18 o 
   2  10  14      179.86      176.48     15.20 o 
   3  10  14        2.12       14.51      5.82 o 
   4  10  14      654.53      666.77     28.19 o 
   5  10  14       51.13       46.87     10.98 o 
                                                 
